# Supplementary material for: Production scheduling of prefabricated components considering delivery methods
Source: Sci Rep. 2023 Sep 12;13:15094. doi: 10.1038/s41598-023-42374-w (PMC10497527; doi:10.1038/s41598-023-42374-w)
Supplement: Supplementary file 1 — Supplementary Information. [file 41598_2023_42374_MOESM1_ESM.zip]

Archive with 50 entries (47 files):
- Src/
- Src/BuildData.m
- Src/Code Description.docx
- Src/crossoverOperation.m
- Src/crossoverOperationOfTsp.m
- Src/data/
- Src/data/att48.txt
- Src/data/data012.txt
- Src/data/data024.txt
- Src/eliminateOperation.m
- Src/eliteStrategy.m
- Src/evolveIndividualGWO.m
- Src/evolvePopulationGWO.m
- Src/funInfo.m
- Src/funPlot.m
- Src/GA.m
- Src/getBestIndividualAndFitness.m
- Src/getEliteIndividual.m
- Src/getFitness.m
- Src/getIJ.m
- Src/GWO.m
- Src/GWO_Plus.m
- Src/initialPopulation.m
- Src/initModel.m
- Src/initModel2.m
- Src/learnOperation.m
- Src/LpNorm.m
- Src/Main.m
- Src/metropolisRule.m
- Src/mutationOperationOfReal.m
- Src/mutationOperationOfTsp.m
- Src/repairOperation.m
- Src/result/
- Src/result/bestFitnessSetGa.mat
- Src/result/bestFitnessSetGwo.mat
- Src/result/bestFitnessSetGwoPlus.mat
- Src/result/bestFitnessSetSa.mat
- Src/SA.m
- Src/selectionOperationOfTournament.m
- Src/showEvolCurve.m
- Src/showIndividual.m
- Src/Simplified Gantt Chart.m
- Src/Test.m
- Src/Test00.m
- Src/Test01.m
- Src/Test02.m
- Src/Test03.m
- Src/Test04.m
- Src/Test05.m
- Src/updateIndividualStrategyGWO.m
