# Supplementary material for: Production scheduling of prefabricated components considering delivery methods
Source: Sci Rep. 2023 Sep 12;13:15094. doi: 10.1038/s41598-023-42374-w (PMC10497527; doi:10.1038/s41598-023-42374-w)
Supplement: Supplementary file 1 — Supplementary Information. [file 41598_2023_42374_MOESM1_ESM.zip › Src/crossoverOperationOfTsp.m]

function [newPopulation] = crossoverOperationOfTsp(population, crossoverRate)
% ½»²æ²Ù×÷
% Óë´«Í³ÒÅ´«Ëã·¨µÄ½»²æ²Ù×÷²»Í¬£¬
% ¾ßÌå²½Öè£º
% È¾É«ÌåÖÐËæ»úÑ¡ÔñÒ»¸ö»ùÒòµãG1£¬ÈçG1=5£»
% ²úÉúÒ»¸ö[0,1]¼äµÄËæ»úÐ¡Êýp£»
% Èôp<crossoverRate£¬ÔòµÚ¶þ¸ö»ùÒòµãG2À´×ÔÍ¬Ò»¸ö¸öÌåµÄÈÎÒâÒ»»ùÒòµã£¬ÈçG2=2£»
% È»ºó»ùÒòµãG1Óë»ùÒòµãG2Ö®¼äµÄ²¿·Ö±»µ¹ÖÃ£¨²»°üG1¡¢G2£©
% Èôp>=crossoverRate£¬Ôò´ÓÖÖÈºÖÐÈÎÒâÔÙÑ¡ÔñÒ»¸öÈ¾É«Ìå£¬ÕÒ³öG1=5ÔÚ¸ÃÈ¾É«ÌåÖÐ£¬ÏÂÒ»¸ö»ùÒòµãG3µÄÖµ£¨Èç¹ûÔ½½çÔòÈ¡Ç°Ò»¸ö£©£»
% È»ºó»ùÒòµãG1Óë»ùÒòµãG3Ö®¼äµÄ²¿·Ö±»µ¹ÖÃ£¨²»°üG1¡¢G3£©
% ¸Ã½»²æ²Ù×÷Ë¼Â·ÔÚÓÚ£¬ËüÄÜ¾¡Á¿ÀûÓÃÖÖÈºÖÐ»ñµÃµÄÐÅÏ¢£¬À´Ö¸Òý¸öÌå£¬Ê¹µÃÒÅ´«Ëã×Ó±È½Ï¸ßÐ§

    [populationSize, n] = size(population);                                % ÖÖÈº¹æÄ£¡¢¾ö²ß±äÁ¿Î¬¶È£¨È¾É«Ìå³¤¶È£©
    
    newPopulation = zeros(size(population));
    for i = 1 : populationSize
        if rand() < crossoverRate
            r0 = round(rand() * (n-1) + 1);                                 % ²úÉúÒ»¸ö1-n¼äµÄËæ»úÊý
            r1 = round(rand() * (n-1) + 1);
        else
            r0 = round(rand() * (n-1) + 1);                                 % ²úÉúÒ»¸ö1-n¼äµÄËæ»úÊý
            individual = population(i, :);                                 % ÖÖÈºÖÐµÄµÚi¸ö¸öÌå£¨´ý½»²æ¸öÌå£©
            gene = individual(r0);                                          % ´Ó¸öÌåiÖÐ»ñÈ¡µÚj¸ö»ùÒòÎ»ÉÏµÄ»ùÒògene
            
            I = round(rand() * (populationSize-1) + 1);                    % ²úÉúÒ»¸ö1-populationSize¼äµÄËæ»úÊý
            individualI = population(I, :);                                % ´ÓÖÖÈºÖÐËæ»úÑ¡ÔñÒ»¸ö¸öÌåI
            index = find(individualI == gene);                             % ´Ó¸öÌåIÖÐÕÒµ½»ùÒògeneËùÔÚÎ»ÖÃ
            index = index(1);                                              % Èç¹ûgene=1,indexÎª¶à¸ö,Ö»È¡µÚÒ»¸ö
            if index < n                                                   % »ñÈ¡»ùÒògeneÏàÁÚÎ»ÖÃ
                index = index + 1;                                         % ÓÒ²àµÄÎ»ÖÃ
            else
                index = index - 1;                                         % ×ó²àµÄÎ»ÖÃ
            end
            
            gene = individualI(index);                                     % ÓëÖ®Ç°»ùÒògeneÏàÁÚµÄ»ùÒò£¨×¢Òâ´ËÊ±µÄgeneÒÑ±»¸üÐÂ£©
            index = find(individual == gene);                              % ÔÚµÚi¸ö¸öÌå£¨´ý½»²æ¸öÌå£©ÖÐÕÒµ½»ùÒògeneËùÔÚÎ»ÖÃ
            index = index(1);                                              % Èç¹ûgene=1,indexÎª¶à¸ö,Ö»È¡µÚÒ»¸ö
            r1 = index;
        end   
        s = sort([r0 r1]);                                                  % ÅÅÐò£¬Ê¹r0<r1
        r0 = s(1);
        r1 = s(2);
        individual = population(i, :);
        individual(r0:r1) = individual(r1:-1:r0);                          % r0-r1¼äÔªËØµ¹Ðò
        newPopulation(i, :) = individual;
    end
    
end
