# Supplementary material for: Production scheduling of prefabricated components considering delivery methods
Source: Sci Rep. 2023 Sep 12;13:15094. doi: 10.1038/s41598-023-42374-w (PMC10497527; doi:10.1038/s41598-023-42374-w)
Supplement: Supplementary file 1 — Supplementary Information. [file 41598_2023_42374_MOESM1_ESM.zip › Src/data/att48.txt]

6734	1453
2233	10
5530	1424
401	841
3082	1644
7608	4458
7573	3716
7265	1268
6898	1885
1112	2049
5468	2606
5989	2873
4706	2674
4612	2035
6347	2683
6107	669
7611	5184
7462	3590
7732	4723
5900	3561
4483	3369
6101	1110
5199	2182
1633	2809
4307	2322
675	1006
7555	4819
7541	3981
3177	756
7352	4506
7545	2801
3245	3305
6426	3173
4608	1198
23	2216
7248	3779
7762	4595
7392	2244
3484	2829
6271	2135
4985	140
1916	1569
7280	4899
7509	3239
10	2676
6807	2993
5185	3258
3023	1942
