# Supplementary material for: Production scheduling of prefabricated components considering delivery methods
Source: Sci Rep. 2023 Sep 12;13:15094. doi: 10.1038/s41598-023-42374-w (PMC10497527; doi:10.1038/s41598-023-42374-w)
Supplement: Supplementary file 1 — Supplementary Information. [file 41598_2023_42374_MOESM1_ESM.zip › Src/data/data012.txt]

1	10	2	1
2	11	2	2
1	12	2	1
2	13	2	2
4	14	2	1
3	15	1	2
1	16	1	2
2	17	1	1
4	18	1	1
3	9	1	2
1	8	1	2
2	7	1	2
