# Supplementary material for: Production scheduling of prefabricated components considering delivery methods
Source: Sci Rep. 2023 Sep 12;13:15094. doi: 10.1038/s41598-023-42374-w (PMC10497527; doi:10.1038/s41598-023-42374-w)
Supplement: Supplementary file 1 — Supplementary Information. [file 41598_2023_42374_MOESM1_ESM.zip › Src/data/data024.txt]

1	0.5	0.6	0.3	0.4	10	0.2	2	1
2	0.4	0.5	0.3	0.3	10	0.2	2	2
1	0.5	0.3	0.4	0.4	10	0.2	2	1
2	0.6	0.4	0.5	0.4	10	0.2	2	2
3	0.5	0.2	0.3	0.3	10	0.2	2	1
3	0.3	0.2	0.3	0.2	10	0.2	1	2
1	0.6	0.4	0.5	0.4	10	0.2	1	2
2	0.4	0.5	0.3	0.3	10	0.2	1	1
2	0.5	0.2	0.3	0.3	10	0.2	1	1
3	0.3	0.2	0.3	0.2	10	0.2	1	2
1	0.5	0.3	0.4	0.4	10	0.2	1	2
2	0.6	0.4	0.5	0.1	10	0.2	1	2
1	0.5	0.4	0.4	0.2	10	0.2	2	1
2	0.4	0.5	0.3	0.3	10	0.2	2	2
3	0.5	0.4	0.4	0.2	10	0.2	2	1
2	0.6	0.3	0.4	0.1	10	0.2	1	1
1	0.4	0.5	0.3	0.3	10	0.2	1	2
2	0.5	0.4	0.3	0.1	10	0.2	1	1
2	0.4	0.5	0.4	0.2	10	0.2	2	1
1	0.3	0.4	0.4	0.3	10	0.2	2	1
3	0.5	0.3	0.4	0.1	10	0.2	1	2
3	0.3	0.4	0.3	0.2	10	0.2	2	2
1	0.4	0.5	0.5	0.1	10	0.2	2	2
2	0.5	0.3	0.4	0.3	10	0.2	1	2
