# Supplementary material for: Production scheduling of prefabricated components considering delivery methods
Source: Sci Rep. 2023 Sep 12;13:15094. doi: 10.1038/s41598-023-42374-w (PMC10497527; doi:10.1038/s41598-023-42374-w)
Supplement: Supplementary file 1 — Supplementary Information. [file 41598_2023_42374_MOESM1_ESM.zip › Src/eliminateOperation.m]

function [population, popFitness] = eliminateOperation(population, popFitness, numOfFallout)
    [popFitness, index] = sort(popFitness);                             % ¸ù¾ÝÊÊÓ¦¶È´ÓÐ¡µ½´óÅÅÐò
    population = population(index, :);
    
    popFitness = popFitness(numOfFallout + 1 : end);
    population = population(numOfFallout + 1 : end, :);
end
