# Supplementary material for: Production scheduling of prefabricated components considering delivery methods
Source: Sci Rep. 2023 Sep 12;13:15094. doi: 10.1038/s41598-023-42374-w (PMC10497527; doi:10.1038/s41598-023-42374-w)
Supplement: Supplementary file 1 — Supplementary Information. [file 41598_2023_42374_MOESM1_ESM.zip › Src/eliteStrategy.m]

function [P, F] = eliteStrategy(population, popFitness, newPopulation, newPopFitness, Mode)
% ¾«Ó¢²ßÂÔ
    if Mode == 0
        [P, F] = noneEliteSelect(population, popFitness, newPopulation, newPopFitness);
    elseif Mode == 1
        [P, F] = weakEliteSelect(population, popFitness, newPopulation, newPopFitness);
    else
        [P, F] = strongEliteSelect(population, popFitness, newPopulation, newPopFitness);
    end
end

function [P, F] = strongEliteSelect(population, popFitness, newPopulation, newPopFitness)
% Ç¿¾«Ó¢Ñ¡Ôñ:¸¸´ú¡¢×Ó´úºÏ²¢Ñ¡³öÈ«N¸ö×îÓÅ
    totalPopulation = [population; newPopulation];                          % ¸¸´ú¡¢×Ó´úºÏ²¢
    totalFitness = [popFitness; newPopFitness];
    
    [totalFitness, index] = sort(totalFitness);                             % ¸ù¾ÝÊÊÓ¦¶È´ÓÐ¡µ½´óÅÅÐò
    totalPopulation = totalPopulation(index,:);
    
    populationSize = size(totalPopulation, 1) / 2;
    P = totalPopulation(populationSize + 1:end, :);                         % ¾«Ó¢²ßÂÔÑ¡ÔñºóµÄÐÂÖÖÈº
    F = totalFitness(populationSize + 1:end, :);                            % ÐÂÖÖÈº¶ÔÓ¦µÄÊÊÓ¦¶È
end


function [P, F] = weakEliteSelect(population, popFitness, newPopulation, newPopFitness)
% Èõ¾«Ó¢Ñ¡Ôñ:¸¸´ú¡¢×Ó´úÑ¡Ôñ×îÓÅµÄÒ»¸ö·ÅÈëÐÂÖÖÈºÖÐ
    totalPopulation = [population; newPopulation];                          % ¸¸´ú¡¢×Ó´úºÏ²¢
    totalFitness = [popFitness; newPopFitness];
    
    [maxF, index] = max(totalFitness);
    P = newPopulation;
    F = newPopFitness;
    [~, I] = max(F);
    P(I, :) = totalPopulation(index, :);
    F(I) = maxF;

end


function [P, F] = noneEliteSelect(population, popFitness, newPopulation, newPopFitness)
% ÎÞ¾«Ó¢Ñ¡Ôñ
    P = newPopulation;
    F = newPopFitness;
end
