# Supplementary material for: Production scheduling of prefabricated components considering delivery methods
Source: Sci Rep. 2023 Sep 12;13:15094. doi: 10.1038/s41598-023-42374-w (PMC10497527; doi:10.1038/s41598-023-42374-w)
Supplement: Supplementary file 1 — Supplementary Information. [file 41598_2023_42374_MOESM1_ESM.zip › Src/evolveIndividualGWO.m]

function [newWolf] = evolveIndividualGWO(a, alphaWolf, betaWolf, deltaWolf, wolf)
    [newIndividual1] = updateIndividualStrategyGWO(a, alphaWolf, wolf);
    [newIndividual2] = updateIndividualStrategyGWO(a, betaWolf, wolf);
    [newIndividual3] = updateIndividualStrategyGWO(a, deltaWolf, wolf);
    newWolf = (newIndividual1 + newIndividual2 + newIndividual3) / 3;
end
