# Supplementary material for: Production scheduling of prefabricated components considering delivery methods
Source: Sci Rep. 2023 Sep 12;13:15094. doi: 10.1038/s41598-023-42374-w (PMC10497527; doi:10.1038/s41598-023-42374-w)
Supplement: Supplementary file 1 — Supplementary Information. [file 41598_2023_42374_MOESM1_ESM.zip › Src/evolvePopulationGWO.m]

function [newPopulation] = evolvePopulationGWO(a, alphaIndividual, betaIndividual, deltaIndividual, population)
    newPopulation = zeros(size(population));
    populationSize = size(population, 1);
    for i = 1 : populationSize
        individual = population(i, :);
        newIndividual = evolveIndividualGWO(a, alphaIndividual, betaIndividual, deltaIndividual, individual);
        newPopulation(i, :) = newIndividual;
    end
end
