# Supplementary material for: Production scheduling of prefabricated components considering delivery methods
Source: Sci Rep. 2023 Sep 12;13:15094. doi: 10.1038/s41598-023-42374-w (PMC10497527; doi:10.1038/s41598-023-42374-w)
Supplement: Supplementary file 1 — Supplementary Information. [file 41598_2023_42374_MOESM1_ESM.zip › Src/funInfo.m]

%%% Designed and Developed by Dr. Gaurav Dhiman (http://dhimangaurav.com/) %%%

function [lowerbound, upperbound, dimension, fitness] = funInfo(F)


switch F
    case 'F1'
        fitness = @F1;
        lowerbound=-100;
        upperbound=100;
        dimension=30;
        
    case 'F2'
        fitness = @F2;
        lowerbound=-10;
        upperbound=10;
        dimension=30;
        
    case 'F3'
        fitness = @F3;
        lowerbound=-100;
        upperbound=100;
        dimension=30;
        
    case 'F4'
        fitness = @F4;
        lowerbound=-100;
        upperbound=100;
        dimension=30;
        
    case 'F5'
        fitness = @F5;
        lowerbound=-30;
        upperbound=30;
        dimension=30;
        
    case 'F6'
        fitness = @F6;
        lowerbound=-100;
        upperbound=100;
        dimension=30;
        
    case 'F7'
        fitness = @F7;
        lowerbound=-1.28;
        upperbound=1.28;
        dimension=30;
        
    case 'F8'
        fitness = @F8;
        lowerbound=-500;
        upperbound=500;
        dimension=30;
        
    case 'F9'
        fitness = @F9;
        lowerbound=-5.12;
        upperbound=5.12;
        dimension=30;
        
    case 'F10'
        fitness = @F10;
        lowerbound=-32;
        upperbound=32;
        dimension=30;
        
    case 'F11'
        fitness = @F11;
        lowerbound=-600;
        upperbound=600;
        dimension=30;
        
    case 'F12'
        fitness = @F12;
        lowerbound=-50;
        upperbound=50;
        dimension=30;
        
    case 'F13'
        fitness = @F13;
        lowerbound=-50;
        upperbound=50;
        dimension=30;
        
    case 'F14'
        fitness = @F14;
        lowerbound=-65.536;
        upperbound=65.536;
        dimension=2;
        
    case 'F15'
        fitness = @F15;
        lowerbound=-5;
        upperbound=5;
        dimension=4;
        
    case 'F16'
        fitness = @F16;
        lowerbound=-5;
        upperbound=5;
        dimension=2;
        
    case 'F17'
        fitness = @F17;
        lowerbound=[-5,0];
        upperbound=[10,15];
        dimension=2;
        
    case 'F18'
        fitness = @F18;
        lowerbound=-2;
        upperbound=2;
        dimension=2;
        
    case 'F19'
        fitness = @F19;
        lowerbound=0;
        upperbound=1;
        dimension=3;
        
    case 'F20'
        fitness = @F20;
        lowerbound=0;
        upperbound=1;
        dimension=6;     
        
    case 'F21'
        fitness = @F21;
        lowerbound=0;
        upperbound=10;
        dimension=4;    
        
    case 'F22'
        fitness = @F22;
        lowerbound=0;
        upperbound=10;
        dimension=4;    
        
    case 'F23'
        fitness = @F23;
        lowerbound=0;
        upperbound=10;
        dimension=4;            
end

end

% F1

function R = F1(x)
R=sum(x.^2);
end

% F2

function R = F2(x)
R=sum(abs(x))+prod(abs(x));
end

% F3

function R = F3(x)
dimension=size(x,2);
R=0;
for i=1:dimension
    R=R+sum(x(1:i))^2;
end
end

% F4

function R = F4(x)
R=max(abs(x));
end

% F5

function R = F5(x)
dimension=size(x,2);
R=sum(100*(x(2:dimension)-(x(1:dimension-1).^2)).^2+(x(1:dimension-1)-1).^2);
end

% F6

function R = F6(x)
R=sum(abs((x+.5)).^2);
end

% F7

function R = F7(x)
dimension=size(x,2);
R=sum([1:dimension].*(x.^4))+rand;
end

% F8

function R = F8(x)
R=sum(-x.*sin(sqrt(abs(x))));
end

% F9

function R = F9(x)
dimension=size(x,2);
R=sum(x.^2-10*cos(2*pi.*x))+10*dimension;
end

% F10

function R = F10(x)
dimension=size(x,2);
R=-20*exp(-.2*sqrt(sum(x.^2)/dimension))-exp(sum(cos(2*pi.*x))/dimension)+20+exp(1);
end

% F11

function R = F11(x)
dimension=size(x,2);
R=sum(x.^2)/4000-prod(cos(x./sqrt([1:dimension])))+1;
end

% F12

function R = F12(x)
dimension=size(x,2);
R=(pi/dimension)*(10*((sin(pi*(1+(x(1)+1)/4)))^2)+sum((((x(1:dimension-1)+1)./4).^2).*...
(1+10.*((sin(pi.*(1+(x(2:dimension)+1)./4)))).^2))+((x(dimension)+1)/4)^2)+sum(Ufun(x,10,100,4));
end

% F13

function R = F13(x)
dimension=size(x,2);
R=.1*((sin(3*pi*x(1)))^2+sum((x(1:dimension-1)-1).^2.*(1+(sin(3.*pi.*x(2:dimension))).^2))+...
((x(dimension)-1)^2)*(1+(sin(2*pi*x(dimension)))^2))+sum(Ufun(x,5,100,4));
end

% F14

function R = F14(x)
aS=[-32 -16 0 16 32 -32 -16 0 16 32 -32 -16 0 16 32 -32 -16 0 16 32 -32 -16 0 16 32;,...
-32 -32 -32 -32 -32 -16 -16 -16 -16 -16 0 0 0 0 0 16 16 16 16 16 32 32 32 32 32];

for j=1:25
    bS(j)=sum((x'-aS(:,j)).^6);
end
R=(1/500+sum(1./([1:25]+bS))).^(-1);
end

% F15

function R = F15(x)
aK=[.1957 .1947 .1735 .16 .0844 .0627 .0456 .0342 .0323 .0235 .0246];
bK=[.25 .5 1 2 4 6 8 10 12 14 16];bK=1./bK;
R=sum((aK-((x(1).*(bK.^2+x(2).*bK))./(bK.^2+x(3).*bK+x(4)))).^2);
end

% F16

function R = F16(x)
R=4*(x(1)^2)-2.1*(x(1)^4)+(x(1)^6)/3+x(1)*x(2)-4*(x(2)^2)+4*(x(2)^4);
end

% F17

function R = F17(x)
R=(x(2)-(x(1)^2)*5.1/(4*(pi^2))+5/pi*x(1)-6)^2+10*(1-1/(8*pi))*cos(x(1))+10;
end

% F18

function R = F18(x)
R=(1+(x(1)+x(2)+1)^2*(19-14*x(1)+3*(x(1)^2)-14*x(2)+6*x(1)*x(2)+3*x(2)^2))*...
    (30+(2*x(1)-3*x(2))^2*(18-32*x(1)+12*(x(1)^2)+48*x(2)-36*x(1)*x(2)+27*(x(2)^2)));
end

% F19

function R = F19(x)
aH=[3 10 30;.1 10 35;3 10 30;.1 10 35];cH=[1 1.2 3 3.2];
pH=[.3689 .117 .2673;.4699 .4387 .747;.1091 .8732 .5547;.03815 .5743 .8828];
R=0;
for i=1:4
    R=R-cH(i)*exp(-(sum(aH(i,:).*((x-pH(i,:)).^2))));
end
end

% F20

function R = F20(x)
aH=[10 3 17 3.5 1.7 8;.05 10 17 .1 8 14;3 3.5 1.7 10 17 8;17 8 .05 10 .1 14];
cH=[1 1.2 3 3.2];
pH=[.1312 .1696 .5569 .0124 .8283 .5886;.2329 .4135 .8307 .3736 .1004 .9991;...
.2348 .1415 .3522 .2883 .3047 .6650;.4047 .8828 .8732 .5743 .1091 .0381];
R=0;
for i=1:4
    R=R-cH(i)*exp(-(sum(aH(i,:).*((x-pH(i,:)).^2))));
end
end

% F21

function R = F21(x)
aSH=[4 4 4 4;1 1 1 1;8 8 8 8;6 6 6 6;3 7 3 7;2 9 2 9;5 5 3 3;8 1 8 1;6 2 6 2;7 3.6 7 3.6];
cSH=[.1 .2 .2 .4 .4 .6 .3 .7 .5 .5];

R=0;
for i=1:5
    R=R-((x-aSH(i,:))*(x-aSH(i,:))'+cSH(i))^(-1);
end
end

% F22

function R = F22(x)
aSH=[4 4 4 4;1 1 1 1;8 8 8 8;6 6 6 6;3 7 3 7;2 9 2 9;5 5 3 3;8 1 8 1;6 2 6 2;7 3.6 7 3.6];
cSH=[.1 .2 .2 .4 .4 .6 .3 .7 .5 .5];

R=0;
for i=1:7
    R=R-((x-aSH(i,:))*(x-aSH(i,:))'+cSH(i))^(-1);
end
end

% F23

function R = F23(x)
aSH=[4 4 4 4;1 1 1 1;8 8 8 8;6 6 6 6;3 7 3 7;2 9 2 9;5 5 3 3;8 1 8 1;6 2 6 2;7 3.6 7 3.6];
cSH=[.1 .2 .2 .4 .4 .6 .3 .7 .5 .5];

R=0;
for i=1:10
    R=R-((x-aSH(i,:))*(x-aSH(i,:))'+cSH(i))^(-1);
end
end

function R=Ufun(x,a,k,m)
R=k.*((x-a).^m).*(x>a)+k.*((-x-a).^m).*(x<(-a));
end
