# Supplementary material for: Production scheduling of prefabricated components considering delivery methods
Source: Sci Rep. 2023 Sep 12;13:15094. doi: 10.1038/s41598-023-42374-w (PMC10497527; doi:10.1038/s41598-023-42374-w)
Supplement: Supplementary file 1 — Supplementary Information. [file 41598_2023_42374_MOESM1_ESM.zip › Src/GA.m]

%% Çå¿Õ
clear;                                                                      % Çå³ýËùÓÐ±äÁ¿
close all;                                                                  % ÇåÍ¼
clc;                                                                        % ÇåÆÁ
%% ²ÎÊýÅäÖÃ
addpath(genpath('.\'));                                                     % ½«µ±Ç°ÎÄ¼þ¼ÐÏÂµÄËùÓÐÎÄ¼þ¼Ð¶¼°üÀ¨½øµ÷ÓÃº¯ÊýµÄÄ¿Â¼
% rand('state', 0);
populationSize = 5;                                                      	% ÖÖÈº¹æÄ£
maxGeneration = 200;                                                      	% ×î´ó½ø»¯´úÊý
crossoverRate = 0.6;                                                        % ½»²æ¸ÅÂÊ
mutationRate = 0.1;                                                         % ±äÒì¸ÅÂÊ
stepSize = 0.1;                                                          	% ²½³¤Òò×Ó

fileName = 'data024.txt';
[model] = initModel2(fileName);

%% ³õÊ¼»¯
population = initialPopulation(populationSize, model);                      % ³õÊ¼»¯ÖÖÈº
popFitness = getFitness(population, model);                                 % ¼ÆËãÖÖÈºÊÊÓ¦¶È
numOfDecVariables = size(population, 2);                                    % ¾ö²ß±äÁ¿Î¬¶È

bestIndividualSet = zeros(maxGeneration, numOfDecVariables);                % Ã¿´ú×îÓÅ¸öÌå¼¯ºÏ
bestFitnessSet = zeros(maxGeneration, 1);                                   % Ã¿´ú×î¸ßÊÊÓ¦¶È¼¯ºÏ
avgFitnessSet = zeros(maxGeneration, 1);                                    % Ã¿´úÆ½¾ùÊÊÓ¦¶È¼¯ºÏ

%% ½ø»¯
for i = 1 : maxGeneration
    rateOfProgress = 1 / maxGeneration;
    newPopulation = selectionOperationOfTournament(population, popFitness);	% Ñ¡Ôñ²Ù×÷
    newPopulation = crossoverOperation(newPopulation, crossoverRate);       % ½»²æ²Ù×÷
    newPopulation = mutationOperationOfReal(newPopulation, stepSize, rateOfProgress);   % ±äÒì²Ù×÷
    newPopFitness = getFitness(newPopulation, model);                       % ×Ó´úÖÖÈºÊÊÓ¦¶È
    [population, popFitness] = eliteStrategy(population, popFitness, newPopulation, newPopFitness, 2); % ¾«Ó¢²ßÂÔ
 
    
    [bestIndividual, bestFitness, avgFitness] = getBestIndividualAndFitness(population, popFitness);
    bestIndividualSet(i, :) = bestIndividual;                               % µÚi´ú×îÓÅ¸öÌå
    bestFitnessSet(i) = bestFitness;                                        % µÚi´ú×î¸ßÊÊÓ¦¶È
    avgFitnessSet(i) = avgFitness;                                          % µÚi´úÖÖÈºÆ½¾ùÊÊÓ¦¶È
     fprintf('µÚ%i´úÖÖÈºµÄ×îÓÅÖµ£º%.3f\n', i, -bestFitness);
   
    if mod(i, 200) == 0                                                     % Ã¿¸ô100´ú»æÖÆÒ»·ùÍ¼£¬ÒòÎª»æÍ¼´ú¼Û½Ï´ó
        subplot(1,2,1);
        showIndividual(bestIndividual, model);                                 % Â·Ïß¿ÉÊÓ»¯
        subplot(1,2,2);
        showEvolCurve(1, i, -bestFitnessSet, -avgFitnessSet);                 % ÏÔÊ¾½ø»¯ÇúÏß
    end
end

[sequenceOfComponent] = model.realToCombination(bestIndividual, model);
% Ã¿¸ö¹¹¼þÊµ¼ÊÍê³ÉÊ±¼ä Ä£¾ßÉú²ú¹¹¼þÏà¹ØÊý¾Ý
[timeStartOfProcessMould, timeFinishOfProcessMould, idComponentOfMouldReal, numProcessOfMould, timeFinishOfComponent] = model.getSchedulingInfo(sequenceOfComponent, model);
    

bestFitnessSetGa = bestFitnessSet;
save('.\result\bestFitnessSetGa.mat', 'bestFitnessSetGa');
