# Supplementary material for: Production scheduling of prefabricated components considering delivery methods
Source: Sci Rep. 2023 Sep 12;13:15094. doi: 10.1038/s41598-023-42374-w (PMC10497527; doi:10.1038/s41598-023-42374-w)
Supplement: Supplementary file 1 — Supplementary Information. [file 41598_2023_42374_MOESM1_ESM.zip › Src/getBestIndividualAndFitness.m]

function [bestIndividual, bestFitness, avgFitness] = getBestIndividualAndFitness(population, popFitness)
    populationSize = length(popFitness);
    avgFitness = sum(popFitness) ./ populationSize;
    [bestFitness, index] = max(popFitness);
    bestIndividual = population(index, :);
end
