# Supplementary material for: Production scheduling of prefabricated components considering delivery methods
Source: Sci Rep. 2023 Sep 12;13:15094. doi: 10.1038/s41598-023-42374-w (PMC10497527; doi:10.1038/s41598-023-42374-w)
Supplement: Supplementary file 1 — Supplementary Information. [file 41598_2023_42374_MOESM1_ESM.zip › Src/getEliteIndividual.m]

function [alphaIndividual, betaIndividual, deltaIndividual, alphaFitness, betaFitness, deltaFitness] = getEliteIndividual(population, popFitness)
    [popFitness0, index] = sort(popFitness, 'descend');                             % ¸ù¾ÝÊÊÓ¦¶È´ÓÐ¡µ½´óÅÅÐò
    population0 = population(index,:);
    
    alphaIndividual = population0(1, :);
    betaIndividual = population0(2, :);
    deltaIndividual = population0(3, :);
    
    alphaFitness = popFitness0(1);
    betaFitness = popFitness0(2);
    deltaFitness = popFitness0(3);
end
