# Supplementary material for: Production scheduling of prefabricated components considering delivery methods
Source: Sci Rep. 2023 Sep 12;13:15094. doi: 10.1038/s41598-023-42374-w (PMC10497527; doi:10.1038/s41598-023-42374-w)
Supplement: Supplementary file 1 — Supplementary Information. [file 41598_2023_42374_MOESM1_ESM.zip › Src/getFitness.m]

function [popFitness] = getFitness(population, model)
% ¼ÆËãÖÖÈºÊÊÓ¦¶È
    populationSize = size(population, 1);
    popFitness = zeros(populationSize, 1);
    
    for i = 1: populationSize
        individual = population(i, :);
        popFitness(i) = model.getIndividualFitness(individual, model);
%         fprintf('%d --->>%5.4f\n', i, popFitness(i)); 
    end
end
