# Supplementary material for: Production scheduling of prefabricated components considering delivery methods
Source: Sci Rep. 2023 Sep 12;13:15094. doi: 10.1038/s41598-023-42374-w (PMC10497527; doi:10.1038/s41598-023-42374-w)
Supplement: Supplementary file 1 — Supplementary Information. [file 41598_2023_42374_MOESM1_ESM.zip › Src/getIJ.m]

function [I, J] = getIJ(stateOfComponentProduce, timeEndOfComponentProduce, currentT)
    flag = 0;
    for i = 1: size(stateOfComponentProduce, 1)
        if flag == 1
            break;
        end
        for j = 1: size(stateOfComponentProduce, 2)
            if stateOfComponentProduce(i, j) == 0
                if j == 1 || timeEndOfComponentProduce(i, j-1) <= currentT
                   I = i;
                   J = j;
                   flag = 1;
                   return;
                   break;
                end
            end
        end
    end
    I = 0;
    J = 0;
end
