# Supplementary material for: Production scheduling of prefabricated components considering delivery methods
Source: Sci Rep. 2023 Sep 12;13:15094. doi: 10.1038/s41598-023-42374-w (PMC10497527; doi:10.1038/s41598-023-42374-w)
Supplement: Supplementary file 1 — Supplementary Information. [file 41598_2023_42374_MOESM1_ESM.zip › Src/GWO_Plus.m]

clear;                                                                      % 清除所有变量
close all;                                                                  % 清图
clc;                                                                        % 清屏
%% 参数配置
addpath(genpath('.\'));                                                     % 将当前文件夹下的所有文件夹都包括进调用函数的目录
% rand('state', 0);
populationSize = 5;                                                      	% 种群规模
maxGeneration = 200;                                                      	% 最大进化代数
crossoverRate = 0.6;                                                        % 交叉概率
mutationRate = 0.1;                                                         % 变异概率
stepSize = 0.1;                                                          	% 步长因子

fileName = 'data024.txt';
[model] = initModel2(fileName);


%% 初始化
population = initialPopulation(populationSize, model);                      % 初始化种群
popFitness = getFitness(population, model);                                 % 计算种群适应度
numOfDecVariables = size(population, 2);                                    % 决策变量维度

bestIndividualSet = zeros(maxGeneration, numOfDecVariables);                % 每代最优个体集合
bestFitnessSet = zeros(maxGeneration, 1);                                   % 每代最高适应度集合
avgFitnessSet = zeros(maxGeneration, 1);                                    % 每代平均适应度集合


%% 进化
for i = 1 : maxGeneration
    [alphaIndividual, betaIndividual, deltaIndividual, alphaFitness, betaFitness, deltaFitness] = getEliteIndividual(population, popFitness);
    bestIndividual = alphaIndividual;
    bestFitness = alphaFitness;
    
    bestIndividualSet(i, :) = bestIndividual;
    bestFitnessSet(i) = bestFitness;
    avgFitnessSet(i) = sum(popFitness) ./ populationSize;
    
    a = 2 - (i-1) * (2/maxGeneration);
    [newPopulation] = evolvePopulationGWO(a, alphaIndividual, betaIndividual, deltaIndividual, population);
    [newPopulation] = repairOperation(newPopulation, model);                % 修复种群，防止越界
    [newPopFitness] = getFitness(newPopulation, model);                     % 计算种群适应度
    [population, popFitness] = eliteStrategy(population, popFitness, newPopulation, newPopFitness, 1); % 精英策略
    
    rateOfProgress = 1 / maxGeneration;
    newPopulation = selectionOperationOfTournament(population, popFitness);	% 选择操作
    newPopulation = crossoverOperation(newPopulation, crossoverRate);       % 交叉操作
    newPopulation = mutationOperationOfReal(newPopulation, stepSize, rateOfProgress);   % 变异操作
    newPopFitness = getFitness(newPopulation, model);                       % 子代种群适应度
    [population, popFitness] = eliteStrategy(population, popFitness, newPopulation, newPopFitness, 2); % 精英策略
    
    fprintf('第%i代种群的最优值：%.3f\n', i, -bestFitness);
    
    if mod(i, 200) == 0                                                     % 每隔100代绘制一幅图，因为绘图代价较大
        subplot(1,2,1);
        showIndividual(bestIndividual, model);                                 % 路线可视化
        subplot(1,2,2);
        showEvolCurve(1, i, -bestFitnessSet, -avgFitnessSet);                 % 显示进化曲线
    end
end

[sequenceOfComponent] = model.realToCombination(bestIndividual, model);
% 每个构件实际完成时间 模具生产构件相关数据
[timeStartOfProcessMould, timeFinishOfProcessMould, idComponentOfMouldReal, numProcessOfMould, timeFinishOfComponent] = model.getSchedulingInfo(sequenceOfComponent, model);
    

bestFitnessSetGwoPlus = bestFitnessSet;
save('.\result\bestFitnessSetGwoPlus.mat', 'bestFitnessSetGwoPlus');
