# Supplementary material for: Production scheduling of prefabricated components considering delivery methods
Source: Sci Rep. 2023 Sep 12;13:15094. doi: 10.1038/s41598-023-42374-w (PMC10497527; doi:10.1038/s41598-023-42374-w)
Supplement: Supplementary file 1 — Supplementary Information. [file 41598_2023_42374_MOESM1_ESM.zip › Src/initialPopulation.m]

function [population] = initialPopulation(populationSize, model)
% ³õÊ¼»¯ÖÖÈº
    numOfDecVariables = model.numOfDecVariables;
    population = zeros(populationSize, numOfDecVariables);
    for i = 1 : populationSize
        population(i, :) = model.initIndividual(model);
    end
end
