# Supplementary material for: Production scheduling of prefabricated components considering delivery methods
Source: Sci Rep. 2023 Sep 12;13:15094. doi: 10.1038/s41598-023-42374-w (PMC10497527; doi:10.1038/s41598-023-42374-w)
Supplement: Supplementary file 1 — Supplementary Information. [file 41598_2023_42374_MOESM1_ESM.zip › Src/initModel.m]

function [model] = initModel(fileName)
    data = load(['./data/' fileName]);
    
    model.maxTimeOfProcess = 14;                                            % Ã¿Ìì×î´ó¼Ó¹¤Ê±¼ä
    model.numOfEachMould = [1 2 1 2];                                       % Ã¿ÖÖÄ£¾ßÊýÁ¿
    model.numOfAllMould = sum(model.numOfEachMould);                        % Ä£¾ß×ÜÊý
    model.numOfComponent = size(data, 1);                                   % ¹¹¼þÊýÁ¿
    model.classOfMould = data(:, 1);                                        % Ã¿¸ö¹¹¼þËùÐèÄ£¾ß
    model.timeOfComponentProduce = data(:, 2);                              % Ã¿¸ö¹¹¼þËùÐè¼Ó¹¤Ê±¼ä
    model.idsOfBuilding = data(:, 3);                                       % Ã¿¸ö¹¹¼þËùÊôÂ¥¶°
    model.idsOfStorey = data(:, 4);                                         % Ã¿¸ö¹¹¼þËùÊôÂ¥²ã
    model.costOfUnitTimeStorage = 10;                                       % ¹¹¼þµ¥Î»Ê±¼ä´æ´¢ºÄ·Ñ
    model.numOfDecVariables = model.numOfComponent;                         % ¾ö²ß±äÁ¿Î¬¶È
	model.lower = zeros(1, model.numOfDecVariables) + 0;
    model.upper = zeros(1, model.numOfDecVariables) + 1;
    
    model.idsOfMould = getIdsOfMould(model);                                % Ã¿¸ö¹¹¼þµÄÖÖÀà

	model.initIndividual = @initIndividual;                                 % ³õÊ¼»¯¸öÌå
	model.getIndividualFitness = @getIndividualFitness;                     % ¼ÆËã¸öÌåÊÊÓ¦¶È
    model.showIndividual = @showIndividual;                                 % ¸öÌå¿ÉÊÓ»¯
    model.getTimeOfFinish = @getTimeOfFinish;
    model.getTimeOfDeliver = @getTimeOfDeliver;
    model.realToCombination = @realToCombination;
    model.repairIndividual = @repairIndividual;
end

%% ³õÊ¼»¯¸öÌå
% function [individual] = initIndividual(model)
% 	numOfDecVariables = model.numOfDecVariables;                            % ¾ö²ß±äÁ¿Î¬¶È
% 	individual = randperm(numOfDecVariables);
% end

function [individual] = initIndividual(model)
    individual = rand(1, model.numOfDecVariables);
end

%% ¼ÆËã¸öÌåÊÊÓ¦¶È
function [individualFitness] = getIndividualFitness(individual, model)
    [individual] = model.realToCombination(individual, model);
    % Ã¿¸ö¹¹¼þÊµ¼ÊÍê³ÉÊ±¼ä Ä£¾ßÉú²ú¹¹¼þÏà¹ØÊý¾Ý
    [timeOfFinish, timeOfStartJob, timeOfEndJob, idsOfJob, numOfJob, timeOfCurrent] = model.getTimeOfFinish(individual, model);
    [timeOfDeliver] = model.getTimeOfDeliver(timeOfFinish, model);          % Ã¿¸ö¹¹¼þÊµ¼Ê½»¸¶Ê±¼ä
    totalTimeOfWait = sum(timeOfDeliver - timeOfFinish);                    % ×ÜµÈ´ýÊ±¼ä
    individualFitness = - totalTimeOfWait * model.costOfUnitTimeStorage;    % ÊÊÓ¦¶ÈÔ½´óÔ½ºÃ
end

%%
function [idsOfMould] = getIdsOfMould(model)
    idsOfMould = zeros(1, model.numOfAllMould);
    n = 0;
    for i = 1: length(model.numOfEachMould)
        for j = 1: model.numOfEachMould(i)
            n = n + 1;
            idsOfMould(n) = i;
        end
    end
end

% ¼ÆËãÃ¿¸ö¹¹¼þÊµ¼ÊÍê³ÉÊ±¼ä
function [timeOfFinish, timeOfStartJob, timeOfEndJob, idsOfJob, numOfJob, timeOfCurrent] = getTimeOfFinish(individual, model)
    sequenceOfComponent = individual;
    timeOfFinish = zeros(1, model.numOfComponent);                              % Ã¿¸ö¹¹¼þÊµ¼ÊÍê³ÉÊ±¼ä
    
    timeOfStartJob = zeros(model.numOfAllMould, model.numOfComponent) - 1;      % Ã¿¸öÄ£¾ßÃ¿¸öÈÎÎñµÄ¿ªÊ¼Ê±¼ä
    timeOfEndJob = zeros(model.numOfAllMould, model.numOfComponent) - 1;        % Ã¿¸öÄ£¾ßÃ¿¸öÈÎÎñµÄ½áÊøÊ±¼ä
    idsOfJob = zeros(model.numOfAllMould, model.numOfComponent) - 1;            % Ã¿¸öÄ£¾ßÃ¿¸öÈÎÎñid
    numOfJob = zeros(model.numOfAllMould, 1);                                   % Ã¿¸öÄ£¾ßÉÏµÄÈÎÎñÁ¿
    timeOfCurrent = zeros(model.numOfAllMould, 1);                              % Ã¿¸öÄ£¾ßµÄµ±Ç°Ê±¼ä

    for i = 1: length(sequenceOfComponent)
        idOfJobI = sequenceOfComponent(i);                                      % ´ý¼Ó¹¤µÄ¹¹¼þ
        classOfMouldI = model.classOfMould(idOfJobI);                           % ¸Ã¹¹¼þËùÐèµÄÄ£¾ßÖÖÀà
        tiemOJobI = model.timeOfComponentProduce(idOfJobI);                     % ¸Ã¹¹¼þËùÐèµÄ¼Ó¹¤Ê±¼ä

        idsOfCandidateMouldI = find(model.idsOfMould == classOfMouldI);         % ÕÒµ½Í¬ÀàÐÍµÄÄ£¾ß
        timeOfCurrentI = timeOfCurrent(idsOfCandidateMouldI);                   % Í¬ÀàÐÍµÄÄ£¾ßµÄ×îÔç¿ÕÏÐÊ±¼ä
        [minTime, I] = min(timeOfCurrentI);                                     % ÕÒµ½×îÔç¿ÕÏÐµÄÄ£¾ß
        goalIdOfMould = idsOfCandidateMouldI(I);                                % Ñ¡ÖÐµÄÄ£¾ßid
        numOfJob(goalIdOfMould) = numOfJob(goalIdOfMould) + 1;                  % ¸ÃÄ£¾ßÉÏµÄÈÎÎñÀ¸+1
%         timeOfCurrent(goalIdOfMould) = minTime + tiemOJobI;                     % ¸üÐÂ×îÔç¿ÕÏÐÊ±¼ä
        timeOfCurrent(goalIdOfMould) = minTime + 24;                     % ¸üÐÂ×îÔç¿ÕÏÐÊ±¼ä
        timeOfStartJob(goalIdOfMould, numOfJob(goalIdOfMould)) = minTime;       % ¸üÐÂ¿ªÊ¼Ê±¼ä
        timeOfEndJob(goalIdOfMould, numOfJob(goalIdOfMould)) = minTime + tiemOJobI;	% ¸üÐÂÍê¹¤Ê±¼ä
        idsOfJob(goalIdOfMould, numOfJob(goalIdOfMould)) = idOfJobI;            % ¸üÐÂ¸Ã¹¹½¨ÉÏµÄÈÎÎñid

        timeOfFinish(idOfJobI) = minTime + tiemOJobI;
    end
end

% ¼ÆËãÃ¿¸ö¹¹¼þÊµ¼Ê½»¸¶Ê±¼ä
function [timeOfDeliver] = getTimeOfDeliver(timeOfFinish, model)
    timeOfDeliver  = zeros(1, model.numOfComponent);            % Ã¿¸ö¹¹¼þÊµ¼Ê½»¸¶Ê±¼ä
    numOfBuilding = max(model.idsOfBuilding);                       % Â¥¶°ÊýÁ¿
    for i = 1: numOfBuilding
        idsOfJobI = find(model.idsOfBuilding == i);                 % Â¥¶°IÏÂµÄËùÓÐ¹¹¼þ
        idsOfStoreyI = model.idsOfStorey(idsOfJobI);                % Â¥¶°IÏÂµÄËùÓÐ¹¹¼þ¸÷×ÔµÄ²ãÊý
        numOfStorey = max(idsOfStoreyI);                            % Â¥¶°IµÄ²ãÊý
        currentTime = 0;
        for j = 1: numOfStorey
            idsOfJobIJ =  idsOfJobI(idsOfStoreyI == j);             % µÚI¶°µÚJ²ãµÄ¹¹¼þ
            for k = 1: length(idsOfJobIJ)
                idOfJobIJK = idsOfJobIJ(k);                         % µÚI¶°µÚJ²ãµÚK¸ö¹¹¼þ
                timeOfDeliver(idOfJobIJK) = max(currentTime, timeOfFinish(idOfJobIJK));  % Êµ¼Ê½»¸¶Ê±¼ä
            end
            currentTime = max(timeOfDeliver(idsOfJobIJ));           % µÚI¶°µÚJ²ã¹¹½¨ÍêÈ«½»¸¶µÄÊ±¼ä
        end
    end
end

function showIndividual(individual, model)
    [individual] = model.realToCombination(individual, model);
    [timeOfFinish, timeOfStartJob, timeOfEndJob, idsOfJob, numOfJob, timeOfCurrent] = model.getTimeOfFinish(individual, model);
    showGantt(timeOfStartJob, timeOfEndJob, idsOfJob, numOfJob);
end

function [newIndividual] = repairIndividual(individual, model)
    lower = model.lower;
    upper = model.upper;
    
    Flag4ub = individual > upper;
	Flag4lb = individual < lower;
	newIndividual = (individual .* (~(Flag4ub+Flag4lb))) + upper .* Flag4ub + lower .* Flag4lb;
end


function [X] = realToCombination(individual, model)
    sequence = 1: model.numOfDecVariables;

    [~, index] = sort(individual);
    [~, I] = sort(index);
    X = sequence(I);
%     [X] = repairOperation(X, model);
end
