# Supplementary material for: Production scheduling of prefabricated components considering delivery methods
Source: Sci Rep. 2023 Sep 12;13:15094. doi: 10.1038/s41598-023-42374-w (PMC10497527; doi:10.1038/s41598-023-42374-w)
Supplement: Supplementary file 1 — Supplementary Information. [file 41598_2023_42374_MOESM1_ESM.zip › Src/initModel2.m]

function [model] = initModel2(fileName)
    data = load(['./data/' fileName]);
    model.maxTimeOfProcess = 14;                                            % Ã¿Ìì×î´ó¼Ó¹¤Ê±¼ä
    model.numOfEachMould = [2 2 2];                                         % Ã¿ÖÖÄ£¾ßÊýÁ¿
    model.numOfAllMould = sum(model.numOfEachMould);                        % Ä£¾ß×ÜÊý
    model.numOfComponent = size(data, 1);                                   % ¹¹¼þÊýÁ¿
    model.classOfMould = data(:, 1);                                        % Ã¿¸ö¹¹¼þËùÐèÄ£¾ß
    model.timeOfComponentProduce = data(:, 2:7);                            % Ã¿¸ö¹¹¼þ¸÷¹¤ÐòËùÐè¼Ó¹¤Ê±¼ä

    model.idsOfBuilding = data(:, 8);                                       % Ã¿¸ö¹¹¼þËùÊôÂ¥¶°
    model.idsOfStorey = data(:, 9);                                         % Ã¿¸ö¹¹¼þËùÊôÂ¥²ã
    model.costOfUnitTimeStorage = 5;                                       % ¹¹¼þµ¥Î»Ê±¼ä´æ´¢ºÄ·Ñ
    model.numOfProcess = size(model.timeOfComponentProduce, 2);             % ¹¤ÐòÊýÄ¿
    model.idsOfMould = getIdsOfMould(model);                                % Ã¿¸öÄ£¾ßµÄÖÖÀà
    
    model.numOfDecVariables = model.numOfComponent;                         % ¾ö²ß±äÁ¿Î¬¶È
    model.lower = zeros(1, model.numOfDecVariables) + 0;
    model.upper = zeros(1, model.numOfDecVariables) + 1;
    
    model.initIndividual = @initIndividual;                                 % ³õÊ¼»¯¸öÌå
	model.getIndividualFitness = @getIndividualFitness;                     % ¼ÆËã¸öÌåÊÊÓ¦¶È
    model.showIndividual = @showIndividual;                                 % ¸öÌå¿ÉÊÓ»¯
    model.realToCombination = @realToCombination;
    model.repairIndividual = @repairIndividual;
    model.getSchedulingInfo = @getSchedulingInfo;
    
	model.getTimeOfFinish = @getTimeOfFinish;
    model.getTimeOfDeliver = @getTimeOfDeliver;
end

function [individual] = initIndividual(model)
    individual = rand(1, model.numOfDecVariables);
end

%% ¼ÆËã¸öÌåÊÊÓ¦¶È
function [individualFitness] = getIndividualFitness(individual, model)
    [sequenceOfComponent] = model.realToCombination(individual, model);
    % Ã¿¸ö¹¹¼þÊµ¼ÊÍê³ÉÊ±¼ä Ä£¾ßÉú²ú¹¹¼þÏà¹ØÊý¾Ý
    [timeStartOfProcessMould, timeFinishOfProcessMould, idComponentOfMouldReal, numProcessOfMould, timeFinishOfComponent] = model.getSchedulingInfo(sequenceOfComponent, model);
    [timeOfDeliver] = model.getTimeOfDeliver(timeFinishOfComponent, model);
    totalTimeOfWait = sum(timeOfDeliver - timeFinishOfComponent);                    % ×ÜµÈ´ýÊ±¼ä
    individualFitness = - totalTimeOfWait * model.costOfUnitTimeStorage;    % ÊÊÓ¦¶ÈÔ½´óÔ½ºÃ
end

% Ê±¼ä×î¶Ì2
function [individualFitness] = getIndividualFitness1(individual, model)
    [sequenceOfComponent] = model.realToCombination(individual, model);
    % Ã¿¸ö¹¹¼þÊµ¼ÊÍê³ÉÊ±¼ä Ä£¾ßÉú²ú¹¹¼þÏà¹ØÊý¾Ý
    [timeStartOfProcessMould, timeFinishOfProcessMould, idComponentOfMouldReal, numProcessOfMould, timeFinishOfComponent] = model.getSchedulingInfo(sequenceOfComponent, model);
    individualFitness = - max(max(timeFinishOfComponent));    % ÊÊÓ¦¶ÈÔ½´óÔ½ºÃ
end

%%
function [idsOfMould] = getIdsOfMould(model)
    idsOfMould = zeros(1, model.numOfAllMould);
    n = 0;
    for i = 1: length(model.numOfEachMould)
        for j = 1: model.numOfEachMould(i)
            n = n + 1;
            idsOfMould(n) = i;
        end
    end
end

% ¼ÆËãÃ¿¸ö¹¹¼þÊµ¼ÊÍê³ÉÊ±¼ä
function [timeOfFinish, timeOfStartJob, timeOfEndJob, idsOfJob, numOfJob, timeOfCurrent] = getTimeOfFinish(sequenceOfComponent, model)
    timeOfFinish = zeros(1, model.numOfComponent);                              % Ã¿¸ö¹¹¼þÊµ¼ÊÍê³ÉÊ±¼ä
    
    timeOfStartJob = zeros(model.numOfAllMould, model.numOfComponent) - 1;      % Ã¿¸öÄ£¾ßÃ¿¸öÈÎÎñµÄ¿ªÊ¼Ê±¼ä
    timeOfEndJob = zeros(model.numOfAllMould, model.numOfComponent) - 1;        % Ã¿¸öÄ£¾ßÃ¿¸öÈÎÎñµÄ½áÊøÊ±¼ä
    idsOfJob = zeros(model.numOfAllMould, model.numOfComponent) - 1;            % Ã¿¸öÄ£¾ßÃ¿¸öÈÎÎñid
    numOfJob = zeros(model.numOfAllMould, 1);                                   % Ã¿¸öÄ£¾ßÉÏµÄÈÎÎñÁ¿
    timeOfCurrent = zeros(model.numOfAllMould, 1);                              % Ã¿¸öÄ£¾ßµÄµ±Ç°Ê±¼ä

    for i = 1: length(sequenceOfComponent)
        idOfJobI = sequenceOfComponent(i);                                      % ´ý¼Ó¹¤µÄ¹¹¼þ
        classOfMouldI = model.classOfMould(idOfJobI);                           % ¸Ã¹¹¼þËùÐèµÄÄ£¾ßÖÖÀà
        tiemOJobI = model.timeOfComponentProduce(idOfJobI);                     % ¸Ã¹¹¼þËùÐèµÄ¼Ó¹¤Ê±¼ä

        idsOfCandidateMouldI = find(model.idsOfMould == classOfMouldI);         % ÕÒµ½Í¬ÀàÐÍµÄÄ£¾ß
        timeOfCurrentI = timeOfCurrent(idsOfCandidateMouldI);                   % Í¬ÀàÐÍµÄÄ£¾ßµÄ×îÔç¿ÕÏÐÊ±¼ä
        [minTime, I] = min(timeOfCurrentI);                                     % ÕÒµ½×îÔç¿ÕÏÐµÄÄ£¾ß
        goalIdOfMould = idsOfCandidateMouldI(I);                                % Ñ¡ÖÐµÄÄ£¾ßid
        numOfJob(goalIdOfMould) = numOfJob(goalIdOfMould) + 1;                  % ¸ÃÄ£¾ßÉÏµÄÈÎÎñÀ¸+1
%         timeOfCurrent(goalIdOfMould) = minTime + tiemOJobI;                     % ¸üÐÂ×îÔç¿ÕÏÐÊ±¼ä
        timeOfCurrent(goalIdOfMould) = minTime + 24;                     % ¸üÐÂ×îÔç¿ÕÏÐÊ±¼ä
        timeOfStartJob(goalIdOfMould, numOfJob(goalIdOfMould)) = minTime;       % ¸üÐÂ¿ªÊ¼Ê±¼ä
        timeOfEndJob(goalIdOfMould, numOfJob(goalIdOfMould)) = minTime + tiemOJobI;	% ¸üÐÂÍê¹¤Ê±¼ä
        idsOfJob(goalIdOfMould, numOfJob(goalIdOfMould)) = idOfJobI;            % ¸üÐÂ¸Ã¹¹½¨ÉÏµÄÈÎÎñid

        timeOfFinish(idOfJobI) = minTime + tiemOJobI;
    end
end

% ¼ÆËãÃ¿¸ö¹¹¼þÊµ¼Ê½»¸¶Ê±¼ä
function [timeOfDeliver] = getTimeOfDeliver(timeFinishOfComponent, model)
    timeOfDeliver  = zeros(model.numOfComponent, 1);            % Ã¿¸ö¹¹¼þÊµ¼Ê½»¸¶Ê±¼ä
    numOfBuilding = max(model.idsOfBuilding);                       % Â¥¶°ÊýÁ¿
    for i = 1: numOfBuilding
        idsOfJobI = find(model.idsOfBuilding == i);                 % Â¥¶°IÏÂµÄËùÓÐ¹¹¼þ
        idsOfStoreyI = model.idsOfStorey(idsOfJobI);                % Â¥¶°IÏÂµÄËùÓÐ¹¹¼þ¸÷×ÔµÄ²ãÊý
        numOfStorey = max(idsOfStoreyI);                            % Â¥¶°IµÄ²ãÊý
        currentTime = 0;
        for j = 1: numOfStorey
            idsOfJobIJ =  idsOfJobI(idsOfStoreyI == j);                     % µÚI¶°µÚJ²ãµÄ¹¹¼þ
            currentTime = currentTime + max(timeFinishOfComponent(idsOfJobIJ));	% µÚI¶°µÚJ²ã¹¹½¨ÍêÈ«½»¸¶µÄÊ±¼ä
            for k = 1: length(idsOfJobIJ)
                idOfJobIJK = idsOfJobIJ(k);                                 % µÚI¶°µÚJ²ãµÚK¸ö¹¹¼þ
                timeOfDeliver(idOfJobIJK) = currentTime;                    % Êµ¼Ê½»¸¶Ê±¼ä
            end
        end
    end
end

% »ñÈ¡¹¹¼þ¹¤ÐòÅÅ°àÐÅÏ¢
function [timeStartOfProcessMould, timeFinishOfProcessMould, idComponentOfMouldReal, numProcessOfMould, timeFinishOfComponent] = getSchedulingInfo(sequenceOfComponent, model)
    timeOfComponentProduce = model.timeOfComponentProduce(sequenceOfComponent, :);
    classOfMould = model.classOfMould(sequenceOfComponent);

    idMouldOfComponent = zeros(model.numOfComponent ,1);                    % Ã¿¸ö¹¹¼þËùÓÃµÄÄ£¾ß
    timeStartOfComponent = zeros(model.numOfComponent, 1);              	% Ã¿¸ö¹¹¼þÊµ¼Ê¿ªÊ¼Ê±¼ä
    timeFinishOfComponent = zeros(model.numOfComponent, 1) ;             	% Ã¿¸ö¹¹¼þÊµ¼ÊÍê³ÉÊ±¼ä
    timeStartOfProcess = zeros(size(timeOfComponentProduce));              	% Ã¿¸ö¹¤ÐòÊµ¼Ê¿ªÊ¼Ê±¼ä
    timeFinishOfProcess = zeros(size(timeOfComponentProduce));           	% Ã¿¸ö¹¤ÐòÊµ¼ÊÍê³ÉÊ±¼ä
    stateOfProcess = zeros(size(timeOfComponentProduce));               	% Ã¿¸ö¹¤Ðòµ±Ç°×´Ì¬
    stateOfMould = zeros(model.numOfAllMould, 1);                           % Ã¿¸öÄ£¾ßµ±Ç°×´Ì¬,ÊÇ·ñËø¶¨

    numOfAllProcess = model.numOfProcess * model.numOfComponent;         	% ×Ü¹¤ÐòÊý

    timeStartOfProcessMould = zeros(model.numOfAllMould, numOfAllProcess); 	% Ã¿¸öÄ£¾ßÉÏÃ¿¸ö¹¤ÐòµÄ¿ªÊ¼Ê±¼ä
    timeFinishOfProcessMould = zeros(model.numOfAllMould, numOfAllProcess); % Ã¿¸öÄ£¾ßÉÏÃ¿¸ö¹¤ÐòµÄ½áÊøÊ±¼ä
    idComponentOfMould = zeros(model.numOfAllMould, numOfAllProcess);      	% Ã¿¸öÄ£¾ßÃ¿¸ö¹¹¼þ¹¤Ðòid
    idComponentOfMouldReal = idComponentOfMould;
    numProcessOfMould = zeros(model.numOfAllMould, 1);                      % Ã¿¸öÄ£¾ßÉÏµÄ¹¹¼þ¹¤ÐòÁ¿
    timeCurrentOfMould = zeros(model.numOfAllMould, 1);                     % Ã¿¸öÄ£¾ßµÄµ±Ç°Ê±¼ä

    timeCurrentOfDevice = 0;                                                % Éè±¸µ±Ç°Ê±¼ä
    numFinishOfProcess = 0;                                                 % ¹¤ÐòÍê³ÉÁ¿
    %%
    numOfN3 = 0;
    numOfN4 = 0;
    while numFinishOfProcess < numOfAllProcess
        i = 0;
        while i == 0
            [i, j] = getIJ(stateOfProcess, timeFinishOfProcess, timeCurrentOfDevice);       % ÕÒµ½Î´Íê¹¤µÄ¹¹¼þ¹¤Ðò
            if i == 0
                timeCurrentOfDevice = timeCurrentOfDevice + 0.1;
            end
            if i ~= 0
                classMouldOfNeed = classOfMould(i);                                         % ¸Ã¹¤ÐòËùÐèÄ£¾ßÖÖÀà
                idsMouldOfCandidate1 = find(model.idsOfMould == classMouldOfNeed);          % ÕÒµ½Í¬ÀàÐÍµÄÄ£¾ß
                idsMouldOfCandidate2 = [find(stateOfMould == 0); find(stateOfMould == i)]';	% ÕÒÎ´±»Ëø¶¨µÄÄ£¾ß£¬»ò
                idsMouldOfCandidate = intersect(idsMouldOfCandidate1, idsMouldOfCandidate2);% ÕÒµ½ºòÑ¡Ä£¾ß
                if isempty(idsMouldOfCandidate)
                    timeCurrentOfDevice = timeCurrentOfDevice + 0.1;
                    i = 0;
                end
            end

        end
        stateOfProcess(i, j) = 1;                                                           % ¸üÐÂ¹¤Ðò×´Ì¬
        numFinishOfProcess = numFinishOfProcess + 1;
        timeCostOfProcess = timeOfComponentProduce(i, j);                                   % ¸Ã¹¤ÐòËùÐèÊ±¼ä

        if j == 1
            classMouldOfNeed = classOfMould(i);                                             % ¸Ã¹¤ÐòËùÐèÄ£¾ßÖÖÀà
            idsMouldOfCandidate1 = find(model.idsOfMould == classMouldOfNeed);              % ÕÒµ½Í¬ÀàÐÍµÄÄ£¾ß
            idsMouldOfCandidate2 = [find(stateOfMould == 0); find(stateOfMould == i)]';     % ÕÒÎ´±»Ëø¶¨µÄÄ£¾ß£¬»ò
            idsMouldOfCandidate = intersect(idsMouldOfCandidate1, idsMouldOfCandidate2);	% ÕÒµ½ºòÑ¡Ä£¾ß
            timeOfEarliestFree = timeCurrentOfMould(idsMouldOfCandidate);                   % ºòÑ¡Ä£¾ßµÄ×îÔç¿ÕÏÐÊ±¼ä
            [minTime, I] = min(timeOfEarliestFree);                                         % ÕÒµ½×îÔç¿ÕÏÐµÄÄ£¾ß
            goalIdOfMould = idsMouldOfCandidate(I);                                         % Ñ¡ÖÐµÄÄ£¾ßid
            idMouldOfComponent(i) = goalIdOfMould;                                          % Ä¿±êÄ£¾ßid
%             fprintf('i%d goalIdOfMould %d\n',i, goalIdOfMould);
        else
            goalIdOfMould = idMouldOfComponent(i);
        end

        if j == model.numOfProcess
            stateOfMould(goalIdOfMould) = 0;                                                % Ä£¾ß½âËø
        else
            stateOfMould(goalIdOfMould) = i;                                                % Ä£¾ß¼ÓËø
        end

        if j == 3
            numOfN3 = numOfN3 + 1;
            if numOfN3 == 5                                                                 %Ïß±ß¿â»º´æµÈ´ý
                timeCurrentOfDevice = timeCurrentOfDevice + 0.7;
            end
        end
        if j == 4
            numOfN4 = numOfN4 + 1;
            if numOfN4 == 5                                                                 % ÖÊÁ¿¼ì²âµÈ´ý
                timeCurrentOfDevice = timeCurrentOfDevice + 0.3;
            end
        end

%         if j ~= 5
            if mod(timeCurrentOfDevice, 24) >= model.maxTimeOfProcess
                timeCurrentOfDevice = timeCurrentOfDevice - mod(timeCurrentOfDevice, 24) + 24;
            end
%         end
        startTime = max(timeCurrentOfMould(goalIdOfMould), timeCurrentOfDevice);            % ¸Ã¹¤ÐòµÄ×îÔç¼Ó¹¤Ê±¼ä
        
        
        if startTime > timeCurrentOfDevice
            timeCurrentOfDevice = startTime;
        end
%         fprintf('i%d j%d %d - %d startTime%.2f \n', i, j, classOfMould(i), goalIdOfMould, startTime);
        numProcessOfMouldI = numProcessOfMould(goalIdOfMould) + 1;                          % ¸ÃÄ£¾ßÉÏµÄ¹¤ÐòÈÎÎñÀ¸+1
        numProcessOfMould(goalIdOfMould) = numProcessOfMouldI;                      
        timeCurrentOfMould(goalIdOfMould) = startTime + timeCostOfProcess;                  % ¸üÐÂ¸ÃÄ£¾ß×îÔç¿ÕÏÐÊ±¼ä
        timeStartOfProcessMould(goalIdOfMould, numProcessOfMouldI) = startTime;             % ¿ªÊ¼Ê±¼ä
        timeFinishOfProcessMould(goalIdOfMould, numProcessOfMouldI) = startTime + timeCostOfProcess;	% Íê³ÉÊ±¼ä
        idComponentOfMould(goalIdOfMould, numProcessOfMouldI) = i;                          % ¸üÐÂ¸ÃÄ£¾ßÉÏµÄ¹¹¼þid
        idComponentOfMouldReal(goalIdOfMould, numProcessOfMouldI) = sequenceOfComponent(i);
        timeFinishOfProcess(i, j) = startTime + timeCostOfProcess;                          % ¸Ã¹¤ÐòµÄÍê¹¤Ê±¼ä
        if j == model.numOfProcess
            timeFinishOfComponent(sequenceOfComponent(i)) = startTime + timeCostOfProcess;
        end
        if j ~= 5
            timeCurrentOfDevice = startTime + timeCostOfProcess;
        end
    end
    

end


function showIndividual(individual, model)
    [sequenceOfComponent] = model.realToCombination(individual, model);
    [timeStartOfProcessMould, timeFinishOfProcessMould, idComponentOfMouldReal, numProcessOfMould, timeFinishOfComponent] = model.getSchedulingInfo(sequenceOfComponent, model);

    for i = 1: max(max(timeFinishOfProcessMould)) / 24 + 1
        rec(1) = (i-1) * 24 + model.maxTimeOfProcess;                   	% ¾ØÐÎµÄºá×ø±ê
        rec(2) = 0;                                         % ¾ØÐÎµÄ×Ý×ø±ê
        rec(3) = 24 - model.maxTimeOfProcess;                                          % ¾ØÐÎµÄxÖá·½ÏòµÄ³¤¶È
        rec(4) = model.numOfAllMould + 1;                                                        % ¿í
        h = rectangle('Position', rec, 'LineWidth', 0.5, 'LineStyle', '-');
    end
    showGantt(timeStartOfProcessMould, timeFinishOfProcessMould, idComponentOfMouldReal, numProcessOfMould);
    disp(sequenceOfComponent);
end


function [newIndividual] = repairIndividual(individual, model)
    lower = model.lower;
    upper = model.upper;
    Flag4ub = individual > upper;
	Flag4lb = individual < lower;
	newIndividual = (individual .* (~(Flag4ub+Flag4lb))) + upper .* Flag4ub + lower .* Flag4lb;
end


function [X] = realToCombination(individual, model)
    sequence = 1: model.numOfDecVariables;
    [~, index] = sort(individual);
    [~, I] = sort(index);
    X = sequence(I);
end
