# Supplementary material for: Production scheduling of prefabricated components considering delivery methods
Source: Sci Rep. 2023 Sep 12;13:15094. doi: 10.1038/s41598-023-42374-w (PMC10497527; doi:10.1038/s41598-023-42374-w)
Supplement: Supplementary file 1 — Supplementary Information. [file 41598_2023_42374_MOESM1_ESM.zip › Src/learnOperation.m]

function [newPopulation] = learnOperation(population, bestIndividual)
    populationSize = size(population, 1);
    newPopulation = zeros(size(population));
    for i = 1 : populationSize
        individual = population(i, :);
        newPopulation(i, :) = learn(individual, bestIndividual);
    end

end

function newIndividual = learn(individual, bestIndividual)
    crossoverRate = 0.5;
    n = length(individual);                                % ÖÖÈº¹æÄ£¡¢¾ö²ß±äÁ¿Î¬¶È£¨È¾É«Ìå³¤¶È£©
    if rand() < crossoverRate
        r0 = round(rand() * (n-1) + 1);                                 % ²úÉúÒ»¸ö1-n¼äµÄËæ»úÊý
        r1 = round(rand() * (n-1) + 1);
    else
        r0 = round(rand() * (n-1) + 1);                                 % ²úÉúÒ»¸ö1-n¼äµÄËæ»úÊý
        gene = individual(r0);                                          % ´Ó¸öÌåiÖÐ»ñÈ¡µÚj¸ö»ùÒòÎ»ÉÏµÄ»ùÒògene
        index = find(bestIndividual == gene);                             % ´Ó¸öÌåIÖÐÕÒµ½»ùÒògeneËùÔÚÎ»ÖÃ
        index = index(1);                                              % Èç¹ûgene=1,indexÎª¶à¸ö,Ö»È¡µÚÒ»¸ö
        if index < n                                                   % »ñÈ¡»ùÒògeneÏàÁÚÎ»ÖÃ
            index = index + 1;                                         % ÓÒ²àµÄÎ»ÖÃ
        else
            index = index - 1;                                         % ×ó²àµÄÎ»ÖÃ
        end

        gene = bestIndividual(index);                                     % ÓëÖ®Ç°»ùÒògeneÏàÁÚµÄ»ùÒò£¨×¢Òâ´ËÊ±µÄgeneÒÑ±»¸üÐÂ£©
        index = find(individual == gene);                              % ÔÚµÚi¸ö¸öÌå£¨´ý½»²æ¸öÌå£©ÖÐÕÒµ½»ùÒògeneËùÔÚÎ»ÖÃ
        index = index(1);                                              % Èç¹ûgene=1,indexÎª¶à¸ö,Ö»È¡µÚÒ»¸ö
        r1 = index;
    end   
    s = sort([r0 r1]);                                                  % ÅÅÐò£¬Ê¹r0<r1
    r0 = s(1);
    r1 = s(2);
    individual(r0: r1) = individual(r1:-1:r0);                          % r0-r1¼äÔªËØµ¹Ðò
    newIndividual = individual;
    
end
