# Supplementary material for: Production scheduling of prefabricated components considering delivery methods
Source: Sci Rep. 2023 Sep 12;13:15094. doi: 10.1038/s41598-023-42374-w (PMC10497527; doi:10.1038/s41598-023-42374-w)
Supplement: Supplementary file 1 — Supplementary Information. [file 41598_2023_42374_MOESM1_ESM.zip › Src/LpNorm.m]

function [disMat] = LpNorm(vector1, vector2, p)
% Lp·¶Êý£¬¹ãÒåÉÏµÄ¾àÀë
% p=1Ê±£¬ÎªÂü¹þ¶Ù¾àÀë£»p=2Ê±£¬Å·ÊÏ¾àÀë£»
% Àý£ºvector1 = [0 0]; vector2 = [3 4]; p = 2;              Êä³ö£ºdisMat = [5];
%     vector1 = [0 0; 2 2]; vector2 = [3 4; 1 1]; p = 1;	Êä³ö£ºdisMat = [7;2];
    N = size(vector1, 1);
    disMat = zeros(N, 1);
    for i = 1 : N
        v1 = vector1(i, :);
        v2 = vector2(i, :);
        disMat(i) = sum(abs(v1 - v2).^p).^(1./p);    
    end
end
