# Supplementary material for: Production scheduling of prefabricated components considering delivery methods
Source: Sci Rep. 2023 Sep 12;13:15094. doi: 10.1038/s41598-023-42374-w (PMC10497527; doi:10.1038/s41598-023-42374-w)
Supplement: Supplementary file 1 — Supplementary Information. [file 41598_2023_42374_MOESM1_ESM.zip › Src/Main.m]

fileName = 'data012.txt';
[model] = initModel(fileName);

[individual] = model.initIndividual(model);
% % 每个构件实际完成时间 模具生产构件相关数据
% [timeOfFinish, timeOfStartJob, timeOfEndJob, idsOfJob, numOfJob, timeOfCurrent] = model.getTimeOfFinish(individual, model);
% [timeOfDeliver] = model.getTimeOfDeliver(timeOfFinish, model);  % 每个构件实际交付时间
% totalTimeOfWait = sum(timeOfDeliver - timeOfFinish);            % 总等待时间
% [individualFitness] = model.getIndividualFitness(individual, model)

[X] = model.realToCombination(individual, model)
