# Supplementary material for: Production scheduling of prefabricated components considering delivery methods
Source: Sci Rep. 2023 Sep 12;13:15094. doi: 10.1038/s41598-023-42374-w (PMC10497527; doi:10.1038/s41598-023-42374-w)
Supplement: Supplementary file 1 — Supplementary Information. [file 41598_2023_42374_MOESM1_ESM.zip › Src/metropolisRule.m]

function [population, popFitness] = metropolisRule(population, popFitness, newPopulation, newPopFitness, Temperature)
% Metropolis×¼Ôò:ÒÔ¸ÅÂÊ½ÓÊÜÐÂ×´Ì¬
    populationSize = size(population, 1);
    for k = 1 : populationSize
        delta_e = newPopFitness(k) - popFitness(k);                         % ÐÂÀÏ¾àÀëµÄ²îÖµ,Ïàµ±ÓÚÄÜÁ¿
        if delta_e > 0 || exp(delta_e / Temperature) > rand()               % ÐÂÂ·ÏßºÃÓÚ¾ÉÂ·Ïß,ÓÃÐÂÂ·Ïß´úÌæ¾ÉÂ·Ïß;»òÒÔ¸ÅÂÊÑ¡ÔñÊÇ·ñ½ÓÊÜÐÂ½â;
            population(k, :) = newPopulation(k, :);
            popFitness(k) = newPopFitness(k);
        end
    end
    
end
