# Supplementary material for: Production scheduling of prefabricated components considering delivery methods
Source: Sci Rep. 2023 Sep 12;13:15094. doi: 10.1038/s41598-023-42374-w (PMC10497527; doi:10.1038/s41598-023-42374-w)
Supplement: Supplementary file 1 — Supplementary Information. [file 41598_2023_42374_MOESM1_ESM.zip › Src/mutationOperationOfReal.m]

function [newPopulation] = mutationOperationOfReal(population, stepSize, rateOfProgress)
% ÖÖÈº±äÒì²Ù×÷
    stepSize = stepSize * (1 - rateOfProgress);
    populationSize= size(population, 1);
    newPopulation = zeros(size(population));
    for i = 1 : populationSize
        individual = population(i, :);
        newPopulation(i, :) = mutateIndividual(individual, stepSize, rateOfProgress);
    end

end

%% ¸öÌå±äÒì
function [individual] = mutateIndividual(individual, stepSize, rateOfProgress)
    D = size(individual, 2);
    lower = -stepSize;
    upper = stepSize;
    
%     if rateOfProgress < 1
    if rateOfProgress < 0.5
        r = rand(1, D);
        r = r .* (upper - lower) + lower;                       % È«¾ÖÈÅ¶¯
    else
        r = zeros(1, D);
        mutationRate = 1 / D;
        for i = 1: D
            if rand() < mutationRate
                r(i) = rand() .* (upper - lower) + lower;       % ¾Ö²¿ÈÅ¶¯     
            end
        end
    end
    
    individual = individual + r;
    for i = 1 : D
        if individual(i) > 1
            individual(i) = 1;
%             
        elseif individual(i) < 0
            individual(i) = 0;
        end
    end
end
