# Supplementary material for: Production scheduling of prefabricated components considering delivery methods
Source: Sci Rep. 2023 Sep 12;13:15094. doi: 10.1038/s41598-023-42374-w (PMC10497527; doi:10.1038/s41598-023-42374-w)
Supplement: Supplementary file 1 — Supplementary Information. [file 41598_2023_42374_MOESM1_ESM.zip › Src/mutationOperationOfTsp.m]

function [newPopulation] = mutationOperationOfTsp(population, mutationRate)
% ÖÖÈº±äÒì²Ù×÷
    populationSize = size(population, 1);
    newPopulation = zeros(size(population));
    for i = 1 : populationSize
        individual = population(i, :);
        newPopulation(i, :) = mutateIndividual(individual, mutationRate);
    end

end

%% ¸öÌå±äÒì£¬Ã¿¸ö»ùÒòÎ»ÓÐmutationRate¸ÅÂÊÓëÈÎÒâ»ùÒòÎ»»¥»»
function [individual] = mutateIndividual(individual, mutationRate)
    n = length(individual);
    for i = 1: n
        if rand() < mutationRate
            r0 = individual(i);                                             % µÚi,jÎ»»¥»»
            r1 = round(rand() * (n-1) + 1);                                 % ²úÉúÒ»¸ö1-n¼äµÄËæ»úÊý
            s = sort([r0 r1]);                                              % ÅÅÐò£¬Ê¹r0<r1
            r0 = s(1);
            r1 = s(2);
            individual(r0:r1) = individual(r1:-1:r0);                      	% r0-r1¼äÔªËØµ¹Ðò
        end
    end
end
