# Supplementary material for: Production scheduling of prefabricated components considering delivery methods
Source: Sci Rep. 2023 Sep 12;13:15094. doi: 10.1038/s41598-023-42374-w (PMC10497527; doi:10.1038/s41598-023-42374-w)
Supplement: Supplementary file 1 — Supplementary Information. [file 41598_2023_42374_MOESM1_ESM.zip › Src/SA.m]

clear;                                                                      % 清除所有变量
close all;                                                                  % 清图
clc;                                                                        % 清屏
%% 参数配置
addpath(genpath('.\'));                                                     % 将当前文件夹下的所有文件夹都包括进调用函数的目录
rng(0,'twister');

populationSize = 1;                                                         % 种群规模
maxGeneration = 200;                                                       % 最大进化代数

fileName = 'data024.txt';
[model] = initModel2(fileName);
                               


Temperature = 100 * model.numOfDecVariables;                                      % 初始温度
MarkovChain = 10;                                                         	% 马可夫链长度
AttenuationFactor = 0.9;                                                   % 温度衰减系数
stepSize = 0.01;                                                                 % 步长因子

%% 初始化
population = initialPopulation(populationSize, model);                      % 初始化种群
popFitness = getFitness(population, model);                                 % 计算种群适应度

bestIndividualSet = zeros(maxGeneration, model.numOfDecVariables);                % 每代最优个体集合
bestFitnessSet = zeros(maxGeneration, 1);                                   % 每代最高适应度集合
avgFitnessSet = zeros(maxGeneration, 1);                                    % 每代平均适应度集合

%% 进化
for i = 1 : maxGeneration
    rateOfProgress = i / maxGeneration;
    newPopulation = population;
    newPopFitness = popFitness;
	for j = 1 : MarkovChain
        tempPopulation = mutationOperationOfReal(newPopulation, stepSize, rateOfProgress);         % 随机扰动
        tempPopFitness = getFitness(tempPopulation, model);                	% 计算种群适应度
        [newPopulation, newPopFitness] = metropolisRule(newPopulation, newPopFitness, tempPopulation, tempPopFitness, Temperature);
	end

    % Mode==0,无精英选择,(模拟退火无需精英策略)
    [population, popFitness] = eliteStrategy(population, popFitness, newPopulation, newPopFitness, 0);
    
    Temperature = Temperature * AttenuationFactor;                          % 温度不断下降
    

    [bestIndividual, bestFitness, avgFitness] = getBestIndividualAndFitness(population, popFitness);
    bestIndividualSet(i, :) = bestIndividual;                               % 第i代最优个体
    bestFitnessSet(i) = bestFitness;                                        % 第i代最高适应度
    avgFitnessSet(i) = avgFitness;                                          % 第i代种群平均适应度
    fprintf('第%i代种群的最优值：%.3f\n', i, -bestFitness);
    
    if mod(i, 200) == 0                                                     % 每隔100代绘制一幅图，因为绘图代价较大
        subplot(1,2,1);
        showIndividual(bestIndividual, model);                                 % 路线可视化
        subplot(1,2,2);
        showEvolCurve(1, i, -bestFitnessSet, -avgFitnessSet);                 % 显示进化曲线
    end
end

[sequenceOfComponent] = model.realToCombination(bestIndividual, model);
% 每个构件实际完成时间 模具生产构件相关数据
[timeStartOfProcessMould, timeFinishOfProcessMould, idComponentOfMouldReal, numProcessOfMould, timeFinishOfComponent] = model.getSchedulingInfo(sequenceOfComponent, model);
    
bestFitnessSetSa = bestFitnessSet;
save('.\result\bestFitnessSetSa.mat', 'bestFitnessSetSa');
