# Supplementary material for: Production scheduling of prefabricated components considering delivery methods
Source: Sci Rep. 2023 Sep 12;13:15094. doi: 10.1038/s41598-023-42374-w (PMC10497527; doi:10.1038/s41598-023-42374-w)
Supplement: Supplementary file 1 — Supplementary Information. [file 41598_2023_42374_MOESM1_ESM.zip › Src/selectionOperationOfTournament.m]

function [newPopulation] = selectionOperationOfTournament(population, popFitness)
% ½õ±êÈüÑ¡Ôñ,ÊÊÓ¦¶ÈÔ½´ó±»Ñ¡ÔñµÄ¸ÅÂÊÔ½¸ß
% ÊäÈë±äÁ¿£ºpopulationÖÖÈº£¬populationÊÊÓ¦¶ÈÖµ(ÊÊÓ¦¶ÈÒªÎª·Ç¸ºÊý)
% Êä³ö±äÁ¿£ºnewPopulationÑ¡ÔñÒÔºóµÄÖÖÈº
    K = 2;                                                                  % K-tournament
    populationSize= size(population, 1);                                    % ÖÖÈº¹æÄ£
    newPopulation = zeros(size(population));
    for i = 1: populationSize
        rs = unidrnd(populationSize, K, 1);
        tempFitness = popFitness(rs);
        [~, index] = sort(tempFitness);
        newPopulation(i, :) = population(rs(index(K)), :);
    end
end
