# Supplementary material for: Production scheduling of prefabricated components considering delivery methods
Source: Sci Rep. 2023 Sep 12;13:15094. doi: 10.1038/s41598-023-42374-w (PMC10497527; doi:10.1038/s41598-023-42374-w)
Supplement: Supplementary file 1 — Supplementary Information. [file 41598_2023_42374_MOESM1_ESM.zip › Src/showEvolCurve.m]

function showEvolCurve(startI, endI, bestFitnessSet, avgFitnessSet)
% Õ¹Ê¾ÖÖÈº½ø»¯ÇúÏß
    scope = startI: endI;
    plot(scope, bestFitnessSet(scope)', (scope), avgFitnessSet(scope)', 'LineWidth', 2);
    
%     plot(scope, bestFitnessSet(scope)', (scope), bestFitnessSet(scope)', 'LineWidth', 2);
    title('Population Evolution Curve', 'Fontsize', 20);
    legend('Maximum Fitness', 'Average Fitness');
    xlabel('The Number Of Generations', 'Fontsize', 15);
    ylabel('Distance', 'Fontsize', 15);
    grid on;
    drawnow;
end
