# Supplementary material for: Production scheduling of prefabricated components considering delivery methods
Source: Sci Rep. 2023 Sep 12;13:15094. doi: 10.1038/s41598-023-42374-w (PMC10497527; doi:10.1038/s41598-023-42374-w)
Supplement: Supplementary file 1 — Supplementary Information. [file 41598_2023_42374_MOESM1_ESM.zip › Src/Simplified Gantt Chart.m]

function showGantt(timeOfStartJob, timeOfEndJob, idsOfJob, numOfJob)
    xlabel('¼Ó¹¤Ê±¼ä');
    ylabel('Ä£¾ßºÅ');
    grid on;
    color=['r','g','b','c','m','y'];
    for machineId = 1 : length(numOfJob)
        jobProcessList = idsOfJob(machineId, :);
        timeList = zeros(size(jobProcessList));
        jobIdList = zeros(size(jobProcessList));
        for i = 1 : numOfJob(machineId)
            jobId = jobProcessList(i);
            jobIdList(i) = jobId;
            timeList(i) = timeOfEndJob(machineId, i) - timeOfStartJob(machineId, i);
        end

        rec = zeros(1, 4);
        for i = 1 : numOfJob(machineId)
            rec(1) = timeOfStartJob(machineId, i);                   	% ¾ØÐÎµÄºá×ø±ê
            rec(2) = machineId;                                                     % ¾ØÐÎµÄ×Ý×ø±ê
            rec(3) = timeList(i);                                          % ¾ØÐÎµÄxÖá·½ÏòµÄ³¤¶È
            rec(4) = 0.5;                                                        % ¿í

            rectangle('Position', rec, 'LineWidth', 0.5, 'LineStyle', '-', 'FaceColor', color(mod(jobIdList(i), length(color))+1) );
            text(rec(1) + rec(3)/2, rec(2), int2str(jobProcessList(i)));
        end
    end
end
