# Supplementary material for: Production scheduling of prefabricated components considering delivery methods
Source: Sci Rep. 2023 Sep 12;13:15094. doi: 10.1038/s41598-023-42374-w (PMC10497527; doi:10.1038/s41598-023-42374-w)
Supplement: Supplementary file 1 — Supplementary Information. [file 41598_2023_42374_MOESM1_ESM.zip › Src/Test.m]

clear;                                                                      % 清除所有变量
close all;                                                                  % 清图
clc;                                                                        % 清屏
rand('state', 0);


% for i = 1 : 23
    i = 15;
    funName = ['F' num2str(i)];
    populationSize = 50;                                                         % 种群规模
    maxGeneration = 1000;                                                        % 最大进化代数

    [lowerBound, upperBound, numOfDecVariables, fobj] = funInfo(funName);
    lower = zeros(1, numOfDecVariables) + lowerBound;                           % 决策变量下界
    upper = zeros(1, numOfDecVariables) + upperBound;                           % 决策变量上界

    n = 10;
    bestFitnessFoaSet = zeros(n, 1);
    bestFitnessFoaPlusSet = zeros(n, 1);
    for j = 1 : n
    [bestFitnessSetFoa, bestIndividualFoa, bestFitnessFoa] = foaFun(populationSize, maxGeneration, numOfDecVariables, lower, upper, fobj);
    [bestFitnessSetFoaPlus, bestIndividualFoaPlus, bestFitnessFoaPlus] = foaPlusFun(populationSize, maxGeneration, numOfDecVariables, lower, upper, fobj);
    bestFitnessFoaSet(j) = -bestFitnessFoa;
    bestFitnessFoaPlusSet(j) = -bestFitnessFoaPlus;
    disp(j);
    end
    bestFitnessFoaSet = [bestFitnessFoaSet; mean(bestFitnessFoaSet)];
    bestFitnessFoaPlusSet = [bestFitnessFoaPlusSet; mean(bestFitnessFoaPlusSet)];
    result = [bestFitnessFoaSet bestFitnessFoaPlusSet];
    
    
%     subplot(1, 2, 1);
    figure;
    funPlot(funName); 
%     subplot(1, 2, 2);
    figure
    scope = 1: length(bestFitnessSetFoa);
    semilogy(   scope, -bestFitnessSetFoa(scope)', ...
                scope, -bestFitnessSetFoaPlus(scope)', ...
                'LineWidth', 2);


    legend('FOA', 'G-FOA');
    title('种群进化曲线', 'Fontsize', 20);
    xlabel('进化代数', 'Fontsize', 15);
    ylabel('目标值', 'Fontsize', 15);
    grid on;
    drawnow;
%     saveas(gcf, ['.\data\' funName '.jpg']);
% end
