# Supplementary material for: Production scheduling of prefabricated components considering delivery methods
Source: Sci Rep. 2023 Sep 12;13:15094. doi: 10.1038/s41598-023-42374-w (PMC10497527; doi:10.1038/s41598-023-42374-w)
Supplement: Supplementary file 1 — Supplementary Information. [file 41598_2023_42374_MOESM1_ESM.zip › Src/Test00.m]

GA;
GWO;
SA;
GWO_Plus;


load('.\result\bestFitnessSetGa.mat');
load('.\result\bestFitnessSetSa.mat');
load('.\result\bestFitnessSetGwo.mat');
load('.\result\bestFitnessSetGwoPlus.mat');

figure;
scope = 1: length(bestFitnessSetGa);
semilogy(   scope, -bestFitnessSetGa(scope)', ...
            scope, -bestFitnessSetSa(scope)', ...
            scope, -bestFitnessSetGwo(scope)', ...
            scope, -bestFitnessSetGwoPlus(scope)', ...
            'LineWidth', 2);
% semilogy

% plot(       scope, -bestFitnessSetAco(scope)', ...
%             scope, -bestFitnessSetAcoPlus(scope)', ...
%             'LineWidth', 2);

legend('Ga','Sa', 'Gwo', 'GwoPlus');
title('种群进化曲线', 'Fontsize', 20);
xlabel('进化代数', 'Fontsize', 15);
ylabel('目标值', 'Fontsize', 15);
grid on;
drawnow;
