# Supplementary material for: Production scheduling of prefabricated components considering delivery methods
Source: Sci Rep. 2023 Sep 12;13:15094. doi: 10.1038/s41598-023-42374-w (PMC10497527; doi:10.1038/s41598-023-42374-w)
Supplement: Supplementary file 1 — Supplementary Information. [file 41598_2023_42374_MOESM1_ESM.zip › Src/Test01.m]

data = load('./data/data012.txt');
model.maxTimeOfProcess = 14;            % 每天最大加工时间
model.numOfEachMould = [1 2 1 2];               % 每种模具数量
model.numOfAllMould = sum(model.numOfEachMould);% 模具总数
model.numOfComponent = size(data, 1);           % 构件数量
model.classOfMould = data(:, 1);                % 每个构件所需模具
model.timeOfComponentProduce = data(:, 2);      % 每个构件所需加工时间
model.idsOfBuilding = data(:, 3);               % 每个构件所属楼栋
model.idsOfStorey = data(:, 4);                 % 每个构件所属楼层
model.costOfUnitTimeStorage = 10;               % 构件单位时间存储耗费
model.numOfDecVariables = model.numOfComponent; % 决策变量维度

sequenceOfComponent = randperm(model.numOfDecVariables);    % 构件的实际加工顺序

sequenceOfComponent = [5     8    10     3    12     6     1     9    11     4     7     2];

timeOfFinish = zeros(1, model.numOfComponent);              % 每个构件实际完成时间
timeOfDeliver  = zeros(1, model.numOfComponent);            % 每个构件实际交付时间


%% 每个模具id
idsOfMould = zeros(1, model.numOfAllMould);
n = 0;
for i = 1: length(model.numOfEachMould)
    for j = 1: model.numOfEachMould(i)
        n = n + 1;
        idsOfMould(n) = i;
    end
end

model.idsOfMould = idsOfMould;
%%
timeOfStartJob = zeros(model.numOfAllMould, model.numOfComponent) - 1;      % 每个模具每个任务的开始时间
timeOfEndJob = zeros(model.numOfAllMould, model.numOfComponent) - 1;        % 每个模具每个任务的结束时间
idsOfJob = zeros(model.numOfAllMould, model.numOfComponent) - 1;            % 每个模具每个任务id
numOfJob = zeros(model.numOfAllMould, 1);                                   % 每个模具上的任务量
timeOfCurrent = zeros(model.numOfAllMould, 1);                              % 每个模具的当前时间

for i = 1: length(sequenceOfComponent)
    idOfJobI = sequenceOfComponent(i);                                      % 待加工的构件
    classOfMouldI = model.classOfMould(idOfJobI);                           % 该构件所需的模具种类
    tiemOJobI = model.timeOfComponentProduce(idOfJobI);                     % 该构件所需的加工时间
    
    idsOfCandidateMouldI = find(model.idsOfMould == classOfMouldI);         % 找到同类型的模具
    timeOfCurrentI = timeOfCurrent(idsOfCandidateMouldI);                   % 同类型的模具的最早空闲时间
    [minTime, I] = min(timeOfCurrentI);                                     % 找到最早空闲的模具
    goalIdOfMould = idsOfCandidateMouldI(I);                                % 选中的模具id
    numOfJob(goalIdOfMould) = numOfJob(goalIdOfMould) + 1;                  % 该模具上的任务栏+1
    timeOfCurrent(goalIdOfMould) = minTime + tiemOJobI;                     % 更新最早空闲时间
    timeOfStartJob(goalIdOfMould, numOfJob(goalIdOfMould)) = minTime;       % 更新开始时间
    timeOfEndJob(goalIdOfMould, numOfJob(goalIdOfMould)) = minTime + tiemOJobI;	% 更新完工时间
    idsOfJob(goalIdOfMould, numOfJob(goalIdOfMould)) = idOfJobI;            % 更新该构建上的任务id
    
    timeOfFinish(idOfJobI) = timeOfCurrent(goalIdOfMould);
end


numOfBuilding = max(model.idsOfBuilding);                       % 楼栋数量
for i = 1: numOfBuilding
    idsOfJobI = find(model.idsOfBuilding == i);                 % 楼栋I下的所有构件
    idsOfStoreyI = model.idsOfStorey(idsOfJobI);                % 楼栋I下的所有构件各自的层数
    numOfStorey = max(idsOfStoreyI);                            % 楼栋I的层数
    currentTime = 0;
    for j = 1: numOfStorey
        idsOfJobIJ =  idsOfJobI(idsOfStoreyI == j);             % 第I栋第J层的构件
        for k = 1: length(idsOfJobIJ)
            idOfJobIJK = idsOfJobIJ(k);                         % 第I栋第J层第K个构件
            timeOfDeliver(idOfJobIJK) = max(currentTime, timeOfFinish(idOfJobIJK));  % 实际交付时间
        end
        currentTime = max(timeOfDeliver(idsOfJobIJ));           % 第I栋第J层构建完全交付的时间
    end
end

totalTimeOfWait = sum(timeOfDeliver - timeOfFinish)            % 总等待时间
