# Supplementary material for: Production scheduling of prefabricated components considering delivery methods
Source: Sci Rep. 2023 Sep 12;13:15094. doi: 10.1038/s41598-023-42374-w (PMC10497527; doi:10.1038/s41598-023-42374-w)
Supplement: Supplementary file 1 — Supplementary Information. [file 41598_2023_42374_MOESM1_ESM.zip › Src/Test03.m]

fileName = 'data024.txt';

data = load(['./data/' fileName]);

model.maxTimeOfProcess = 14;                                            % Ã¿Ìì×î´ó¼Ó¹¤Ê±¼ä
model.numOfEachMould = [1 2 2];                                         % Ã¿ÖÖÄ£¾ßÊýÁ¿
model.numOfAllMould = sum(model.numOfEachMould);                        % Ä£¾ß×ÜÊý
model.numOfComponent = size(data, 1);                                   % ¹¹¼þÊýÁ¿
model.classOfMould = data(:, 1);                                        % Ã¿¸ö¹¹¼þËùÐèÄ£¾ß
model.timeOfComponentProduce = ceil(data(:, 2:7)) * 2;                              % Ã¿¸ö¹¹¼þ¸÷¹¤ÐòËùÐè¼Ó¹¤Ê±¼ä
% model.timeOfComponentProduce = data(:, 2:7);
model.idsOfBuilding = data(:, 8);                                       % Ã¿¸ö¹¹¼þËùÊôÂ¥¶°
model.idsOfStorey = data(:, 9);                                         % Ã¿¸ö¹¹¼þËùÊôÂ¥²ã
model.costOfUnitTimeStorage = 10;                                       % ¹¹¼þµ¥Î»Ê±¼ä´æ´¢ºÄ·Ñ
model.numOfProcess = size(model.timeOfComponentProduce, 2);             % ¹¤ÐòÊýÄ¿
model.idsOfMould = getIdsOfMould(model);                                % Ã¿¸öÄ£¾ßµÄÖÖÀà
model.numOfDecVariables = model.numOfComponent;                         % ¾ö²ß±äÁ¿Î¬¶È


%%
model.timeOfComponentProduce(:, 5) = 10;

sequenceOfComponent = randperm(model.numOfDecVariables);
timeOfComponentProduce = model.timeOfComponentProduce(sequenceOfComponent, :);


timeOfFinish = zeros(1, model.numOfComponent);                              % Ã¿¸ö¹¹¼þÊµ¼ÊÍê³ÉÊ±¼ä

numOfAllJob = model.numOfProcess * model.numOfComponent;                    % ×Ü¹¤ÐòÊý
timeOfStartJob = zeros(model.numOfAllMould, numOfAllJob) - 1;               % Ã¿¸öÄ£¾ßÃ¿¸öÈÎÎñÃ¿¸ö¹¤ÐòµÄ¿ªÊ¼Ê±¼ä
timeOfEndJob = zeros(model.numOfAllMould, numOfAllJob) - 1;                % Ã¿¸öÄ£¾ßÃ¿¸öÈÎÎñÃ¿¸ö¹¤ÐòµÄ½áÊøÊ±¼ä
idsOfJob = zeros(model.numOfAllMould, numOfAllJob) - 1;                     % Ã¿¸öÄ£¾ßÃ¿¸öÈÎÎñid
numOfJob = zeros(model.numOfAllMould, 1);                                   % Ã¿¸öÄ£¾ßÉÏµÄÈÎÎñÁ¿
timeOfCurrent = zeros(model.numOfAllMould, 1);                              % Ã¿¸öÄ£¾ßµÄµ±Ç°Ê±¼ä

stateOfComponentProduce = zeros(size(timeOfComponentProduce));        % Ã¿¸ö¹¹¼þ¸÷¹¤Ðòµ±Ç°×´Ì¬
timeEndOfComponentProduce = zeros(size(timeOfComponentProduce));        % Ã¿¸ö¹¹¼þ¸÷¹¤ÐòÍê³ÉÊ±¼ä

idsMouldOfComponent = zeros(model.numOfComponent ,1);       % Ã¿¸ö¹¹¼þËùÓÃµÄÄ£¾ß
currentT = 0;       % »úÆ÷µ±Ç°Ê±¼ä
numOfFinish = 0;    % ¹¹¼þ¹¤Ðòµ±Ç°Íê³ÉÁ¿
while numOfFinish < numOfAllJob
%     [j, i] = find(stateOfComponentProduce' == 0, 1);          % ÕÒµ½Î´Íê¹¤µÄ¹¹¼þ¹¤Ðò
    [i, j] = getIJ(stateOfComponentProduce, timeEndOfComponentProduce, currentT);
    costTimeI = timeOfComponentProduce(i, j);         % ¸Ã¹¹¼þËùÐèÊ±¼ä
    if j == 1
        classOfMouldI = model.classOfMould(i);                               	% ËùÐèÄ£¾ßÖÖÀà
        idsOfCandidateMouldI = find(model.idsOfMould == classOfMouldI);         % ÕÒµ½Í¬ÀàÐÍµÄÄ£¾ß
        timeOfCurrentI = timeOfCurrent(idsOfCandidateMouldI);                   % Í¬ÀàÐÍµÄÄ£¾ßµÄ×îÔç¿ÕÏÐÊ±¼ä
        [minTime, I] = min(timeOfCurrentI);                                     % ÕÒµ½×îÔç¿ÕÏÐµÄÄ£¾ß
        goalIdOfMould = idsOfCandidateMouldI(I);                                % Ñ¡ÖÐµÄÄ£¾ßid
        idsMouldOfComponent(i) = goalIdOfMould;                                 % ¼ÇÂ¼¸Ã¹¹¼þËùÓÃÄ£¾ß
    else
        goalIdOfMould = idsMouldOfComponent(i);
    end
    numOfJob(goalIdOfMould) = numOfJob(goalIdOfMould) + 1;                      % ¸ÃÄ£¾ßÉÏµÄ¹¤ÐòÈÎÎñÀ¸+1
    
    
	startTime = max(timeOfCurrent(goalIdOfMould), currentT);
%     fprintf('i%d j%d startTime%.2f\n', i, j, startTime);
    timeOfCurrent(goalIdOfMould) = startTime + costTimeI;	% ¸üÐÂ×îÔç¿ÕÏÐÊ±¼ä
    timeOfStartJob(goalIdOfMould, numOfJob(goalIdOfMould)) = startTime;       % ¸üÐÂ¿ªÊ¼Ê±¼ä
    timeOfEndJob(goalIdOfMould, numOfJob(goalIdOfMould)) = startTime + costTimeI;	% ¸üÐÂÍê¹¤Ê±¼ä
    idsOfJob(goalIdOfMould, numOfJob(goalIdOfMould)) = sequenceOfComponent(i);            % ¸üÐÂ¸Ã¹¹½¨ÉÏµÄÈÎÎñid
    timeEndOfComponentProduce(i, j) = startTime + costTimeI;	% ¸üÐÂÍê¹¤Ê±¼ä

	currentT = currentT + costTimeI;

    if mod(currentT, 24) >= model.maxTimeOfProcess
        currentT = currentT - mod(currentT, 24) + 24;
    end

    
    
    numOfFinish = numOfFinish + 1;
    stateOfComponentProduce(i, j) = 1;
end


figure;
for i = 1: 5
    rec(1) = (i-1) * 24 + model.maxTimeOfProcess;                   	% ¾ØÐÎµÄºá×ø±ê
    rec(2) = 0;                                         % ¾ØÐÎµÄ×Ý×ø±ê
    rec(3) = 24 - model.maxTimeOfProcess;                                          % ¾ØÐÎµÄxÖá·½ÏòµÄ³¤¶È
    rec(4) = 6;                                                        % ¿í
    h = rectangle('Position', rec, 'LineWidth', 0.5, 'LineStyle', '-');
end
showGantt(timeOfStartJob, timeOfEndJob, idsOfJob, numOfJob);


%%
function [idsOfMould] = getIdsOfMould(model)
    idsOfMould = zeros(1, model.numOfAllMould);
    n = 0;
    for i = 1: length(model.numOfEachMould)
        for j = 1: model.numOfEachMould(i)
            n = n + 1;
            idsOfMould(n) = i;
        end
    end
end
