# Supplementary material for: Production scheduling of prefabricated components considering delivery methods
Source: Sci Rep. 2023 Sep 12;13:15094. doi: 10.1038/s41598-023-42374-w (PMC10497527; doi:10.1038/s41598-023-42374-w)
Supplement: Supplementary file 1 — Supplementary Information. [file 41598_2023_42374_MOESM1_ESM.zip › Src/Test04.m]

fileName = 'data024.txt';

data = load(['./data/' fileName]);
model.maxTimeOfProcess = 14;                                            % 每天最大加工时间
model.numOfEachMould = [1 2 2];                                         % 每种模具数量
model.numOfAllMould = sum(model.numOfEachMould);                        % 模具总数
model.numOfComponent = size(data, 1);                                   % 构件数量
model.classOfMould = data(:, 1);                                        % 每个构件所需模具
% model.timeOfComponentProduce = ceil(data(:, 2:7)) * 2;                              % 每个构件各工序所需加工时间
model.timeOfComponentProduce = data(:, 2:7);
model.idsOfBuilding = data(:, 8);                                       % 每个构件所属楼栋
model.idsOfStorey = data(:, 9);                                         % 每个构件所属楼层
model.costOfUnitTimeStorage = 10;                                       % 构件单位时间存储耗费
model.numOfProcess = size(model.timeOfComponentProduce, 2);             % 工序数目
model.idsOfMould = getIdsOfMould(model);                                % 每个模具的种类
model.numOfDecVariables = model.numOfComponent;                         % 决策变量维度


%%
% model.timeOfComponentProduce(:, 5) = 10;

sequenceOfComponent = randperm(model.numOfDecVariables);
% sequenceOfComponent = 1:24;
timeOfComponentProduce = model.timeOfComponentProduce(sequenceOfComponent, :);
classOfMould = model.classOfMould(sequenceOfComponent);

%%
idMouldOfComponent = zeros(model.numOfComponent ,1);                        % 每个构件所用的模具
timeStartOfComponent = zeros(model.numOfComponent, 1);                      % 每个构件实际开始时间
timeFinishOfComponent = zeros(model.numOfComponent, 1) ;                     % 每个构件实际完成时间
timeStartOfProcess = zeros(size(timeOfComponentProduce));                   % 每个工序实际开始时间
timeFinishOfProcess = zeros(size(timeOfComponentProduce));                  % 每个工序实际完成时间
stateOfProcess = zeros(size(timeOfComponentProduce));                           % 每个工序当前状态
stateOfMould = zeros(model.numOfAllMould, 1);                                   % 每个模具当前状态,是否锁定

numOfAllProcess = model.numOfProcess * model.numOfComponent;                    % 总工序数

timeStartOfProcessMould = zeros(model.numOfAllMould, numOfAllProcess);      % 每个模具上每个工序的开始时间
timeFinishOfProcessMould = zeros(model.numOfAllMould, numOfAllProcess);     % 每个模具上每个工序的结束时间
idComponentOfMould = zeros(model.numOfAllMould, numOfAllProcess);           % 每个模具每个构件工序id
idComponentOfMouldReal = idComponentOfMould;
numProcessOfMould = zeros(model.numOfAllMould, 1);                          % 每个模具上的构件工序量
timeCurrentOfMould = zeros(model.numOfAllMould, 1);                         % 每个模具的当前时间

% stateOfMould = [0 3 2 0 0]';
timeCurrentOfDevice = 0;                                                    % 设备当前时间
numFinishOfProcess = 0;                                                     % 工序完成量
%%
numOfN3 = 0;
numOfN4 = 0;
while numFinishOfProcess < numOfAllProcess
    i = 0;
    while i == 0
        [i, j] = getIJ(stateOfProcess, timeFinishOfProcess, timeCurrentOfDevice);   % 找到未完工的构件工序
        if i == 0
            timeCurrentOfDevice = timeCurrentOfDevice + 0.1;
        end
        if i ~= 0
            classMouldOfNeed = classOfMould(i);                               % 该工序所需模具种类
            idsMouldOfCandidate1 = find(model.idsOfMould == classMouldOfNeed);       % 找到同类型的模具
            idsMouldOfCandidate2 = [find(stateOfMould == 0); find(stateOfMould == i)]';	% 找未被锁定的模具，或
            idsMouldOfCandidate = intersect(idsMouldOfCandidate1, idsMouldOfCandidate2);	% 找到候选模具
            if isempty(idsMouldOfCandidate)
                timeCurrentOfDevice = timeCurrentOfDevice + 0.1;
                i = 0;
            end
        end
        
    end
    
    
    stateOfProcess(i, j) = 1;                                                   % 更新工序状态
    numFinishOfProcess = numFinishOfProcess + 1;
    timeCostOfProcess = timeOfComponentProduce(i, j);                           % 该工序所需时间
    
    if j == 1
        classMouldOfNeed = classOfMould(i);                               % 该工序所需模具种类
        idsMouldOfCandidate1 = find(model.idsOfMould == classMouldOfNeed);       % 找到同类型的模具
        idsMouldOfCandidate2 = [find(stateOfMould == 0); find(stateOfMould == i)]';	% 找未被锁定的模具，或
        idsMouldOfCandidate = intersect(idsMouldOfCandidate1, idsMouldOfCandidate2);	% 找到候选模具
        timeOfEarliestFree = timeCurrentOfMould(idsMouldOfCandidate);         	% 候选模具的最早空闲时间
        [minTime, I] = min(timeOfEarliestFree);                                 % 找到最早空闲的模具
        goalIdOfMould = idsMouldOfCandidate(I);                                 % 选中的模具id
        idMouldOfComponent(i) = goalIdOfMould;                                  % 目标模具id
        fprintf('i%d goalIdOfMould %d\n',i, goalIdOfMould);
    else
        goalIdOfMould = idMouldOfComponent(i);
    end
    
    if j == model.numOfProcess
        stateOfMould(goalIdOfMould) = 0;                                        % 模具解锁
    else
        stateOfMould(goalIdOfMould) = i;                                        % 模具加锁
    end
    
    if j == 3
        numOfN3 = numOfN3 + 1;
        if numOfN3 == 5             % 钢筋不足，等待
            timeCurrentOfDevice = timeCurrentOfDevice + 0.7;
        end
    end
    if j == 4
        numOfN4 = numOfN4 + 1;
        if numOfN4 == 5             % 混凝土不足，等待
            timeCurrentOfDevice = timeCurrentOfDevice + 0.3;
        end
    end
    
    
    if mod(timeCurrentOfDevice, 24) >= model.maxTimeOfProcess
        timeCurrentOfDevice = timeCurrentOfDevice - mod(timeCurrentOfDevice, 24) + 24;
    end
    startTime = max(timeCurrentOfMould(goalIdOfMould), timeCurrentOfDevice);   % 该工序的最早加工时间
    if startTime > timeCurrentOfDevice
        timeCurrentOfDevice = startTime;
    end
    fprintf('i%d j%d %d - %d startTime%.2f \n', i, j, classOfMould(i), goalIdOfMould, startTime);
    numProcessOfMouldI = numProcessOfMould(goalIdOfMould) + 1;                  % 该模具上的工序任务栏+1
    numProcessOfMould(goalIdOfMould) = numProcessOfMouldI;                      
    timeCurrentOfMould(goalIdOfMould) = startTime + timeCostOfProcess;          % 更新该模具最早空闲时间
    timeStartOfProcessMould(goalIdOfMould, numProcessOfMouldI) = startTime;          % 开始时间
    timeFinishOfProcessMould(goalIdOfMould, numProcessOfMouldI) = startTime + timeCostOfProcess;	% 完成时间
    idComponentOfMould(goalIdOfMould, numProcessOfMouldI) = i;                  % 更新该模具上的构件id
    idComponentOfMouldReal(goalIdOfMould, numProcessOfMouldI) = sequenceOfComponent(i);
    timeFinishOfProcess(i, j) = startTime + timeCostOfProcess;                  % 该工序的完工时间
    if j == model.numOfProcess
        timeFinishOfComponent(sequenceOfComponent(i)) = startTime + timeCostOfProcess;
    end
        
    
    if j ~= 5
        timeCurrentOfDevice = startTime + timeCostOfProcess;
    end
end

figure;
for i = 1: max(max(timeFinishOfProcessMould)) / 24 + 1
    rec(1) = (i-1) * 24 + model.maxTimeOfProcess;                   	% 矩形的横坐标
    rec(2) = 0;                                         % 矩形的纵坐标
    rec(3) = 24 - model.maxTimeOfProcess;                                          % 矩形的x轴方向的长度
    rec(4) = 6;                                                        % 宽
    h = rectangle('Position', rec, 'LineWidth', 0.5, 'LineStyle', '-');
end
showGantt(timeStartOfProcessMould, timeFinishOfProcessMould, idComponentOfMouldReal, numProcessOfMould);


%%
function [idsOfMould] = getIdsOfMould(model)
    idsOfMould = zeros(1, model.numOfAllMould);
    n = 0;
    for i = 1: length(model.numOfEachMould)
        for j = 1: model.numOfEachMould(i)
            n = n + 1;
            idsOfMould(n) = i;
        end
    end
end
