# Supplementary material for: Production scheduling of prefabricated components considering delivery methods
Source: Sci Rep. 2023 Sep 12;13:15094. doi: 10.1038/s41598-023-42374-w (PMC10497527; doi:10.1038/s41598-023-42374-w)
Supplement: Supplementary file 1 — Supplementary Information. [file 41598_2023_42374_MOESM1_ESM.zip › Src/Test05.m]

fileName = 'data024.txt';
[model] = initModel2(fileName);

[individual] = model.initIndividual(model);
[individualFitness] = model.getIndividualFitness(individual, model)

model.showIndividual(individual, model);
