# Supplementary material for: Production scheduling of prefabricated components considering delivery methods
Source: Sci Rep. 2023 Sep 12;13:15094. doi: 10.1038/s41598-023-42374-w (PMC10497527; doi:10.1038/s41598-023-42374-w)
Supplement: Supplementary file 1 — Supplementary Information. [file 41598_2023_42374_MOESM1_ESM.zip › Src/updateIndividualStrategyGWO.m]

function [newIndividual] = updateIndividualStrategyGWO(a, eliteIndividual, individual)
    numOfDecVariables = length(individual);
    r1 = rand(1, numOfDecVariables);
    r2 = rand(1, numOfDecVariables);
    A = 2 * a * r1 - a;                                                     % Equation (3.3)
    C = 2 * r2;                                                             % Equation (3.4)
    diff = abs(C .* eliteIndividual - individual);                          % Equation (3.5)
    newIndividual = eliteIndividual - A .* diff;                            % Equation (3.6)
end
